# Supplementary material for: In vivo targeting of de novo DNA methylation by histone modifications in yeast and mouse
Source: eLife. 2015 Apr 7;4:e06205. doi: 10.7554/eLife.06205 (PMC4412109; doi:10.7554/eLife.06205)
Supplement: Supplementary file 3. — (A) Nucleosome called in a DNMT3b-expressing strain. (B) Nucleosome called in a non DNMT3b-expressing strain (EV). (C) Differential nucleosomes between DNMT3b-expressing and non-expressing strain. DOI: http://dx.doi.org/10.7554/eLife.06205.024 [file elife-06205-supp3.xlsx]

## Sheet: Panel A
Supplementary File 3 - Panel A: Nucleosome called in a DNMT3b-expressing strain
chr	start	end	smt_pos	smt_value	smt_pval	fuzziness_score	fuzziness_pval
chrV	71	161	141	149.265	8.97055e-72	30.9397	1.61067e-08
chrV	301	471	401	168.062	3.56812e-88	41.5531	0.0028142
chrV	481	591	531	106.938	9.62279e-39	40.5515	0.00152343
chrV	621	781	711	149.967	8.97055e-72	31.7627	5.93159e-08
chrV	921	1061	971	102.251	5.19985e-36	44.314	0.0140481
chrV	1081	1191	1111	50.1375	8.21043e-08	55.1812	0.387914
chrV	1331	1401	1361	41.7751	8.99318e-05	37.634	0.000140759
chrV	1451	1651	1561	191.84	2.95553e-109	48.4685	0.0731154
chrV	1731	1841	1791	114.861	2.12448e-44	50.9073	0.153532
chrV	1891	2001	1921	94.4597	9.51509e-31	55.6264	0.416138
chrV	2001	2211	2151	162.406	6.8619e-83	51.5062	0.177498
chrV	2211	2381	2301	155.466	7.5897e-77	46.8376	0.0409072
chrV	2411	2481	2431	80.7177	2.99166e-22	54.0531	0.31562
chrV	2581	2641	2601	55.5437	8.57174e-10	53.9372	0.308591
chrV	2691	2831	2751	104.367	2.27948e-37	48.4024	0.0734163
chrV	2831	2981	2881	170.317	5.89496e-90	48.4612	0.0735239
chrV	3031	3211	3111	133.474	9.14451e-59	39.3929	0.000606672
chrV	3211	3341	3271	88.6237	5.45359e-27	44.0414	0.0122963
chrV	3371	3541	3451	149.321	8.97055e-72	34.1739	2.46547e-06
chrV	3621	3771	3671	162.7	6.8619e-83	30.7512	8.63475e-09
chrV	3791	3921	3851	127.752	4.28268e-54	35.3154	1.20867e-05
chrV	3961	4101	4041	160.582	3.77347e-81	28.0839	2.03298e-11
chrV	4161	4301	4221	149.491	8.97055e-72	29.2629	4.21502e-10
chrV	4311	4451	4371	102.724	5.19985e-36	48.6385	0.0800154
chrV	4491	4581	4531	64.0811	8.02283e-14	40.229	0.0012087
chrV	4621	4751	4681	119.43	4.67135e-48	38.7646	0.000383482
chrV	4751	4881	4831	86.8309	8.94282e-26	48.3742	0.0733668
chrV	5061	5111	5091	14.4744	0.950975	52.665	0.236862
chrV	5171	5281	5251	72.4435	7.53447e-18	23.8972	2.1012e-17
chrV	5361	5451	5401	46.6574	2.25658e-06	22.0928	3.16915e-21
chrV	5521	5641	5581	95.2868	2.16744e-31	25.6753	2.07022e-14
chrV	5711	5791	5751	33.0641	0.010092	22.0607	2.6367e-21
chrV	5851	5961	5921	79.4908	1.10972e-21	24.9101	1.28459e-15
chrV	6031	6141	6081	131.211	3.39741e-57	24.3886	1.64646e-16
chrV	6491	6581	6541	56.4571	3.26468e-10	19.4949	1.11073e-28
chrV	6681	6781	6721	44.0318	1.04973e-05	22.5248	3.15671e-20
chrV	6851	6931	6891	39.3704	0.000337287	19.4265	6.41186e-29
chrV	7041	7091	7061	14.1163	0.950975	23.6192	6.15437e-18
chrV	7311	7411	7361	25.0889	0.218599	27.8976	1.77894e-11
chrV	7491	7571	7531	33.3924	0.010092	27.2111	2.6557e-12
chrV	8161	8221	8201	15.0354	0.921158	16.828	5.72548e-40
chrV	8541	8661	8591	82.6297	2.09677e-23	25.9166	4.72723e-14
chrV	9021	9101	9061	35.9549	0.00358607	19.3518	3.52008e-29
chrV	9191	9281	9221	82.4516	2.09677e-23	22.1186	3.62253e-21
chrV	9381	9421	9401	5.57795	0.999984	10.494	1.08202e-100
chrV	9691	9791	9741	92.5248	1.77725e-29	20.0776	9.13923e-27
chrV	9901	10011	9971	102.916	5.19985e-36	24.6118	4.01839e-16
chrV	10261	10351	10311	45.9069	4.91726e-06	20.2011	2.23589e-26
chrV	10481	10521	10501	20.577	0.60773	49.9187	0.118333
chrV	10581	10731	10651	90.7021	3.18153e-28	31.436	4.11851e-08
chrV	10791	10891	10831	26.1906	0.163945	28.3265	5.42426e-11
chrV	11111	11191	11151	46.8445	2.25658e-06	29.6676	1.25983e-09
chrV	11281	11331	11301	9.53137	0.998433	22.517	3.00894e-20
chrV	11591	11691	11661	34.3387	0.00609248	22.4502	2.13325e-20
chrV	11791	11891	11841	61.9641	2.03949e-12	21.5327	1.29143e-22
chrV	12001	12081	12051	26.29	0.163945	19.6173	2.88128e-28
chrV	12171	12291	12231	69.0592	2.71175e-16	26.7492	6.78675e-13
chrV	12531	12591	12551	22.3094	0.438025	39.2672	0.000580566
chrV	12641	12761	12731	43.5549	2.19453e-05	28.3337	5.52304e-11
chrV	12951	13001	12981	12.6885	0.984382	14.7991	1.85608e-52
chrV	13221	13341	13291	110.867	1.53566e-41	24.1475	6.11856e-17
chrV	13631	13731	13681	56.3203	3.26468e-10	23.1812	8.1292e-19
chrV	13801	13901	13841	56.8288	3.26468e-10	21.6731	2.94118e-22
chrV	13981	14071	14011	52.8658	1.39744e-08	20.7947	1.30413e-24
chrV	14141	14231	14211	30.6201	0.0392273	47.7515	0.0592436
chrV	14291	14351	14321	19.916	0.689092	41.0554	0.0021539
chrV	15411	15521	15471	75.5663	1.85508e-19	25.8737	4.09076e-14
chrV	15561	15671	15621	62.5757	7.04369e-13	22.2233	6.39501e-21
chrV	15731	15821	15781	30.6178	0.0392273	21.9244	1.23063e-21
chrV	15881	15981	15911	60.0079	5.81346e-12	29.1872	4.30725e-10
chrV	16381	16471	16441	29.088	0.0584602	22.6754	6.80736e-20
chrV	16591	16691	16641	39.4948	0.000337287	23.4046	2.31205e-18
chrV	16781	16951	16881	67.0332	2.75736e-15	38.5278	0.000314609
chrV	17011	17061	17031	8.96322	0.999397	51.5431	0.182341
chrV	17171	17271	17221	51.2467	3.41865e-08	24.1673	6.62979e-17
chrV	17321	17421	17381	29.1409	0.0584602	23.3903	2.17742e-18
chrV	17501	17611	17571	61.786	2.03949e-12	24.3909	1.66627e-16
chrV	18461	18501	18481	6.73407	0.999938	44.1024	0.0126715
chrV	19721	19821	19791	51.745	3.41865e-08	43.9813	0.0119245
chrV	19881	19951	19901	29.0983	0.0584602	52.2673	0.216591
chrV	20031	20091	20071	29.1182	0.0584602	42.5648	0.00553339
chrV	20251	20411	20321	82.9323	2.09677e-23	43.5574	0.00958242
chrV	20411	20511	20441	55.1003	8.57174e-10	47.9111	0.0626644
chrV	20581	20751	20671	73.8524	2.22103e-18	44.2798	0.0138435
chrV	20751	20911	20811	59.5216	1.63092e-11	51.7647	0.192486
chrV	20911	21081	21001	128.605	7.27045e-55	37.1829	8.73104e-05
chrV	21581	21661	21611	47.7658	1.0149e-06	19.7208	6.47286e-28
chrV	21751	21881	21811	119.172	4.67135e-48	27.9323	1.95309e-11
chrV	22071	22191	22131	83.5732	5.45269e-24	27.1062	1.96877e-12
chrV	22221	22351	22291	78.4703	4.06605e-21	37.8242	0.000168016
chrV	22371	22521	22451	118.595	2.56038e-47	31.8963	9.20368e-08
chrV	22561	22671	22631	46.7613	2.25658e-06	47.1392	0.0474134
chrV	22671	22871	22731	55.9471	8.57174e-10	56.4092	0.473908
chrV	22951	23021	22981	16.6751	0.880283	19.7129	6.01954e-28
chrV	23091	23191	23141	73.1546	2.22103e-18	24.7312	6.45218e-16
chrV	23241	23351	23311	71.2132	2.52186e-17	24.1305	5.6807e-17
chrV	23411	23481	23461	12.417	0.984382	20.7599	1.02756e-24
chrV	23811	23921	23881	48.2986	4.47505e-07	23.8043	1.39414e-17
chrV	24011	24121	24051	65.1676	2.64712e-14	24.9737	1.63497e-15
chrV	24221	24311	24251	22.6824	0.438025	23.3379	1.70297e-18
chrV	24571	24661	24621	29.4221	0.0584602	21.8411	7.75094e-22
chrV	24751	24901	24821	51.2247	3.41865e-08	37.2568	9.81746e-05
chrV	24911	24951	24931	13.4664	0.971366	53.143	0.262628
chrV	25021	25131	25071	83.8499	5.45269e-24	24.9591	1.54731e-15
chrV	25191	25291	25241	61.2282	2.03949e-12	22.6894	7.30707e-20
chrV	25371	25461	25401	22.7435	0.438025	20.9933	4.66952e-24
chrV	25561	25631	25601	36.3177	0.00205897	22.5045	2.80058e-20
chrV	25701	25821	25761	134.836	1.48363e-59	24.7524	7.04012e-16
chrV	25921	25961	25941	12.6613	0.984382	14.8747	6.77003e-52
chrV	26111	26211	26161	53.8439	5.60973e-09	20.518	2.02906e-25
chrV	26271	26401	26321	145.8	1.89329e-68	27.8345	1.19627e-11
chrV	26431	26541	26471	43.9618	2.19453e-05	55.2634	0.393443
chrV	26651	26771	26711	122.998	2.70043e-50	25.6021	1.61162e-14
chrV	26821	26951	26871	128.886	7.27045e-55	27.9279	1.75506e-11
chrV	27011	27121	27051	99.6966	5.27026e-34	23.9649	2.81288e-17
chrV	27171	27291	27221	133.33	9.14451e-59	27.6581	7.89454e-12
chrV	27391	27521	27471	130.271	2.04763e-56	25.9284	4.90954e-14
chrV	27571	27691	27631	73.2768	2.22103e-18	25.1167	2.78657e-15
chrV	27741	27871	27781	120.45	8.4526e-49	29.792	1.56385e-09
chrV	27921	28041	27981	107.407	1.94979e-39	25.7053	2.29669e-14
chrV	28101	28191	28151	36.4214	0.00205897	22.7982	1.26263e-19
chrV	28251	28351	28301	71.9366	2.52186e-17	24.5202	2.81297e-16
chrV	28401	28501	28431	39.6669	0.000337287	46.2786	0.033882
chrV	28571	28731	28641	146.079	2.82165e-69	31.3083	2.82308e-08
chrV	28731	28851	28801	60.5665	5.81346e-12	33.2534	7.8773e-07
chrV	28941	29041	28981	19.0153	0.689092	45.0193	0.0196615
chrV	29111	29221	29151	86.7428	8.94282e-26	32.0989	1.29225e-07
chrV	29381	29431	29401	15.5894	0.921158	24.2239	8.34861e-17
chrV	29651	29751	29701	29.5045	0.0584602	23.5925	5.46072e-18
chrV	29831	29891	29871	9.23702	0.998433	40.566	0.00153821
chrV	29961	30111	30041	117.26	1.39171e-46	28.3218	5.34513e-11
chrV	30161	30261	30221	69.3866	2.71175e-16	21.332	3.85442e-23
chrV	30351	30411	30371	26.5269	0.163945	15.4162	3.53595e-48
chrV	30481	30611	30551	92.2579	1.77725e-29	25.5531	1.35167e-14
chrV	30661	30771	30701	107.378	1.94979e-39	24.8774	1.13413e-15
chrV	30831	30931	30891	84.5711	1.40146e-24	23.0764	4.95559e-19
chrV	31041	31131	31081	48.5495	4.47505e-07	20.1511	1.56231e-26
chrV	31221	31271	31251	16.0811	0.880283	12.5465	1.04501e-72
chrV	31621	31711	31671	29.9938	0.0584602	30.1761	3.67545e-09
chrV	31761	31821	31791	18.8555	0.76328	46.5519	0.0378011
chrV	32061	32121	32101	26.2965	0.163945	28.8828	2.11492e-10
chrV	32341	32431	32411	22.8457	0.438025	26.4053	2.32785e-13
chrV	32561	32621	32581	53.7945	5.60973e-09	25.3743	7.14081e-15
chrV	32811	32871	32851	35.1579	0.00358607	57.4248	0.549623
chrV	32871	33061	32991	81.1902	7.96777e-23	35.5773	1.64305e-05
chrV	33171	33311	33241	60.6607	5.81346e-12	31.6251	5.76377e-08
chrV	33411	33451	33431	10.159	0.996316	21.94	1.34851e-21
chrV	34011	34121	34061	104.469	2.27948e-37	22.7733	1.11909e-19
chrV	34211	34271	34231	31.0801	0.0256191	15.2706	3.77861e-49
chrV	34361	34471	34411	104.876	2.27948e-37	23.5941	5.51591e-18
chrV	34551	34651	34611	54.008	2.21213e-09	21.6116	2.06452e-22
chrV	34711	34821	34771	110.669	1.53566e-41	24.0397	3.86012e-17
chrV	34881	34981	34931	111.766	3.00099e-42	22.5471	3.52917e-20
chrV	35051	35161	35101	97.8413	1.09057e-32	23.8883	2.02214e-17
chrV	35211	35321	35261	82.8093	2.09677e-23	24.3939	1.6867e-16
chrV	35371	35491	35431	101.26	2.44811e-35	25.1276	2.90164e-15
chrV	35541	35621	35581	42.2838	4.49103e-05	33.8926	1.95697e-06
chrV	35681	35781	35711	43.3746	2.19453e-05	33.1313	6.57391e-07
chrV	35831	35931	35881	50.8869	8.21043e-08	24.1918	7.32214e-17
chrV	36011	36091	36051	42.7879	4.49103e-05	18.8897	7.46135e-31
chrV	36171	36261	36211	33.4527	0.010092	21.6548	2.63374e-22
chrV	36351	36451	36411	63.6052	2.39535e-13	20.5366	2.31573e-25
chrV	36731	36821	36761	17.5221	0.827544	23.8384	1.63665e-17
chrV	36971	37111	37021	24.7231	0.283385	33.5138	1.14972e-06
chrV	37471	37561	37511	42.9138	4.49103e-05	20.3251	5.37278e-26
chrV	38121	38201	38161	37.638	0.0011537	19.1391	6.10981e-30
chrV	38281	38391	38341	64.8113	8.02283e-14	23.5639	4.81225e-18
chrV	38441	38541	38491	70.5325	8.32682e-17	21.8985	1.07202e-21
chrV	38611	38721	38671	78.6689	4.06605e-21	29.5719	1.02111e-09
chrV	38761	38831	38781	20.3259	0.60773	50.058	0.123126
chrV	38921	39001	38971	44.9773	1.04973e-05	24.0994	4.98388e-17
chrV	39071	39151	39111	40.1437	0.000176141	19.6683	4.29855e-28
chrV	39211	39341	39291	173.987	1.19845e-92	25.9893	3.51974e-14
chrV	39391	39511	39451	129.714	1.2248e-55	24.3128	1.20816e-16
chrV	39581	39681	39631	68.3107	8.70861e-16	21.6309	2.30051e-22
chrV	40171	40261	40221	26.7948	0.163945	23.347	1.77065e-18
chrV	40341	40501	40401	59.0926	1.63092e-11	36.7814	6.09959e-05
chrV	40501	40571	40541	38.2246	0.000631164	59.997	0.752949
chrV	40631	40761	40651	63.2543	2.39535e-13	52.2293	0.214732
chrV	40801	40931	40891	49.5741	1.93521e-07	49.4713	0.103784
chrV	40931	41101	41011	44.9546	1.04973e-05	48.3308	0.0723104
chrV	41241	41281	41261	28.4852	0.084766	41.248	0.00244919
chrV	41391	41541	41461	137.234	6.06381e-62	30.4327	5.4476e-09
chrV	41601	41671	41641	29.7142	0.0584602	37.4712	0.000120562
chrV	41731	41831	41791	29.0533	0.0584602	24.5848	3.63839e-16
chrV	41901	41991	41951	34.7156	0.00609248	20.9997	4.88639e-24
chrV	42831	42941	42891	70.0417	8.32682e-17	28.3176	5.2892e-11
chrV	42981	43091	43031	70.4325	8.32682e-17	27.0981	1.91392e-12
chrV	43211	43331	43261	153.054	3.82258e-75	25.583	1.34416e-14
chrV	43381	43511	43471	163.117	9.16878e-84	47.6836	0.0563679
chrV	43541	43701	43611	165.302	1.60752e-85	35.4678	1.22691e-05
chrV	43701	43851	43761	121.468	1.51697e-49	44.8871	0.0181444
chrV	43851	43971	43951	71.2825	2.52186e-17	46.1448	0.0320827
chrV	44061	44211	44121	62.739	7.04369e-13	51.6037	0.185095
chrV	44251	44371	44301	92.213	1.77725e-29	38.2587	0.000248769
chrV	44421	44511	44461	51.2313	3.41865e-08	30.3111	4.84336e-09
chrV	44571	44731	44641	89.4768	1.32446e-27	36.7181	5.71374e-05
chrV	44731	44891	44841	82.7512	2.09677e-23	33.9821	2.21112e-06
chrV	45191	45251	45221	14.1338	0.950975	14.4447	4.04254e-55
chrV	45331	45461	45411	71.3288	2.52186e-17	31.8766	8.88735e-08
chrV	45591	45701	45641	60.2626	5.81346e-12	28.4778	7.89537e-11
chrV	45811	45861	45841	11.4853	0.992096	33.5161	1.15097e-06
chrV	45941	46051	46001	63.8599	2.39535e-13	24.0412	3.89596e-17
chrV	46151	46201	46171	12.3339	0.984382	16.2513	4.2061e-43
chrV	46311	46411	46361	44.5506	1.04973e-05	21.4899	9.97408e-23
chrV	47081	47191	47131	96.6491	4.88667e-32	23.129	6.33871e-19
chrV	47241	47351	47291	113.901	1.11612e-43	22.0474	2.45985e-21
chrV	47431	47501	47461	25.6092	0.218599	15.6663	1.34985e-46
chrV	47591	47661	47621	45.2908	4.91726e-06	16.525	1.41513e-41
chrV	47731	47811	47771	53.7224	5.60973e-09	18.6421	8.36207e-32
chrV	47901	47991	47931	33.876	0.010092	22.1149	3.53527e-21
chrV	48041	48171	48101	58.6091	4.50201e-11	27.7816	1.30588e-11
chrV	48221	48351	48271	61.282	2.03949e-12	29.8428	1.83626e-09
chrV	48591	48651	48611	28.4889	0.084766	50.1129	0.125065
chrV	48651	48791	48721	50.7493	8.21043e-08	43.9579	0.0117853
chrV	48841	48941	48901	35.2985	0.00358607	46.276	0.0338489
chrV	48941	49071	49031	42.8262	4.49103e-05	33.0991	6.26595e-07
chrV	49141	49241	49181	54.1632	2.21213e-09	20.9278	3.08342e-24
chrV	49301	49421	49371	80.784	2.99166e-22	25.5651	1.40691e-14
chrV	49631	49741	49661	21.4659	0.52275	30.1242	3.30931e-09
chrV	49901	50011	49961	38.2774	0.000631164	35.2236	1.08424e-05
chrV	50071	50131	50111	13.0388	0.971366	34.9563	7.82352e-06
chrV	50231	50331	50301	35.1203	0.00358607	23.7485	1.09733e-17
chrV	50581	50621	50601	5.08486	0.999984	11.1208	7.43485e-91
chrV	50701	50781	50741	33.2687	0.010092	19.1342	5.90424e-30
chrV	50861	50911	50881	15.3819	0.921158	32.3106	1.82699e-07
chrV	51021	51101	51071	45.8567	4.91726e-06	18.6859	1.22821e-31
chrV	51191	51291	51241	95.3067	2.16744e-31	22.0777	2.90562e-21
chrV	51361	51451	51411	69.8738	2.71175e-16	19.1714	8.04482e-30
chrV	51521	51641	51581	174.467	1.50088e-93	24.8683	5.99224e-16
chrV	51861	51941	51891	30.0292	0.0392273	17.7169	1.14197e-35
chrV	52001	52111	52061	63.7201	2.39535e-13	22.7229	8.68305e-20
chrV	52211	52251	52231	5.32116	0.999984	12.8339	1.25926e-69
chrV	52751	52801	52781	15.3974	0.921158	50.5797	0.142235
chrV	52861	52971	52931	72.3517	7.53447e-18	28.0479	2.647e-11
chrV	53021	53151	53081	121.064	1.51697e-49	25.8343	3.57183e-14
chrV	53201	53311	53251	90.7257	3.18153e-28	23.4659	3.05522e-18
chrV	53551	53661	53601	72.5115	7.53447e-18	22.7501	9.89026e-20
chrV	54011	54111	54061	54.8733	2.21213e-09	21.1204	1.04317e-23
chrV	54181	54261	54211	19.6717	0.689092	18.2266	1.76827e-33
chrV	54801	54901	54831	32.7197	0.0162916	23.244	1.09699e-18
chrV	54941	55011	54981	30.1263	0.0392273	32.6557	3.17069e-07
chrV	55091	55201	55141	66.8124	8.60593e-15	22.6589	6.25955e-20
chrV	55271	55381	55321	59.431	1.63092e-11	24.7983	8.36801e-16
chrV	55441	55511	55471	29.5037	0.0584602	35.6829	1.8532e-05
chrV	55601	55701	55631	66.5548	8.60593e-15	21.8744	9.32039e-22
chrV	55751	55861	55791	85.5889	3.56054e-25	28.645	1.19182e-10
chrV	55901	56031	55961	138.686	9.55583e-63	27.6034	6.80903e-12
chrV	56091	56201	56151	83.0337	5.45269e-24	23.5901	5.41762e-18
chrV	56311	56381	56341	13.8182	0.971366	17.2371	6.47169e-38
chrV	56511	56621	56571	97.8862	1.09057e-32	23.6755	7.93788e-18
chrV	56681	56801	56751	112.441	5.81289e-43	24.8868	1.17019e-15
chrV	56851	56971	56911	157.315	1.46898e-78	25.3277	4.21003e-15
chrV	57051	57131	57091	43.4172	2.19453e-05	18.5362	3.20834e-32
chrV	57191	57301	57251	101.205	2.44811e-35	22.9184	2.2829e-19
chrV	57361	57471	57411	104.412	2.27948e-37	22.502	2.80444e-20
chrV	57551	57641	57601	39.0311	0.000337287	30.2473	4.2551e-09
chrV	57691	57801	57761	61.4777	2.03949e-12	23.432	2.63879e-18
chrV	57881	58001	57931	112.845	5.81289e-43	24.279	1.05407e-16
chrV	58321	58441	58391	155.43	7.5897e-77	23.9612	2.43367e-17
chrV	58511	58611	58571	95.6328	2.16744e-31	21.7027	3.50757e-22
chrV	58671	58781	58731	102.311	5.19985e-36	23.6533	7.19198e-18
chrV	58861	58971	58921	89.2037	1.32446e-27	24.273	1.02836e-16
chrV	59041	59161	59091	124.654	8.35341e-52	22.4148	1.77855e-20
chrV	59651	59751	59701	65.5348	2.64712e-14	21.8055	6.30359e-22
chrV	59801	59921	59871	121.304	1.51697e-49	25.3367	6.25095e-15
chrV	59971	60081	60021	78.8132	4.06605e-21	22.7599	1.0357e-19
chrV	60131	60241	60191	114.997	2.12448e-44	22.702	7.78808e-20
chrV	60311	60421	60371	106.121	9.62279e-39	21.9568	1.46348e-21
chrV	60481	60571	60531	71.501	2.52186e-17	20.2434	3.05383e-26
chrV	60641	60741	60691	69.3094	2.71175e-16	20.5857	3.24644e-25
chrV	60821	60901	60861	39.7899	0.000337287	20.3419	6.04296e-26
chrV	61101	61181	61141	27.243	0.119546	19.153	6.90666e-30
chrV	61271	61361	61311	58.2484	4.50201e-11	19.2195	1.19698e-29
chrV	61431	61501	61461	36.8739	0.00205897	17.075	1.03629e-38
chrV	61761	61801	61781	11.2843	0.992096	12.9165	8.99434e-69
chrV	62081	62181	62141	30.0699	0.0392273	47.2649	0.0496925
chrV	62181	62311	62251	29.0043	0.0584602	45.146	0.0208377
chrV	62391	62501	62431	55.4615	8.57174e-10	25.1429	3.07775e-15
chrV	62581	62681	62631	64.7304	8.02283e-14	22.2173	6.19014e-21
chrV	62751	62851	62791	73.0096	2.22103e-18	21.928	1.26591e-21
chrV	62951	63011	62981	28.5021	0.084766	16.8178	5.06931e-40
chrV	63111	63211	63171	57.862	1.2225e-10	21.6017	1.93963e-22
chrV	63351	63451	63391	67.0552	2.75736e-15	23.347	1.77657e-18
chrV	63541	63641	63601	54.5026	2.21213e-09	21.7077	3.59509e-22
chrV	63841	63971	63881	99.4118	5.27026e-34	27.7316	1.13927e-11
chrV	63981	64121	64041	100.763	1.14145e-34	42.531	0.00542331
chrV	64231	64361	64281	41.6908	8.99318e-05	36.5441	4.7654e-05
chrV	64401	64441	64421	14.8757	0.950975	72.8667	0.394389
chrV	64441	64591	64521	59.7313	1.63092e-11	36.2822	3.61167e-05
chrV	64821	64881	64841	27.5976	0.119546	14.9767	3.60047e-51
chrV	64981	65021	65001	16.8567	0.880283	13.3834	3.654e-64
chrV	65101	65211	65161	74.8002	6.46099e-19	21.1917	1.62666e-23
chrV	65461	65621	65551	146.485	2.82165e-69	31.5575	4.55547e-08
chrV	65671	65741	65711	18.0233	0.76328	40.6135	0.00159009
chrV	65871	65991	65941	53.6621	5.60973e-09	26.9614	1.27992e-12
chrV	66041	66171	66101	84.9412	1.40146e-24	25.4609	9.77428e-15
chrV	66211	66331	66271	129.781	1.2248e-55	25.2304	4.25637e-15
chrV	66391	66521	66451	154.776	5.40361e-76	25.5344	9.20761e-15
chrV	66571	66691	66621	162.881	6.8619e-83	25.6503	1.29976e-14
chrV	66751	66851	66781	56.5963	3.26468e-10	37.7127	0.00015138
chrV	67171	67281	67231	43.992	2.19453e-05	24.1456	6.05301e-17
chrV	67371	67411	67391	21.7882	0.52275	12.5158	4.9357e-73
chrV	67671	67711	67691	6.38749	0.999938	48.0148	0.0649257
chrV	67781	67921	67861	70.7349	8.32682e-17	31.102	2.2441e-08
chrV	67961	68121	68031	109.565	7.7884e-41	32.8068	3.99059e-07
chrV	68141	68301	68221	115.498	4.00915e-45	30.7542	1.16336e-08
chrV	68341	68471	68431	69.0423	2.71175e-16	46.7828	0.0413968
chrV	68671	68771	68731	60.4282	5.81346e-12	23.262	1.19429e-18
chrV	68831	68951	68881	81.6989	7.96777e-23	24.6603	4.86455e-16
chrV	69441	69511	69471	17.2602	0.827544	19.4653	8.6734e-29
chrV	69781	69841	69821	21.7794	0.52275	16.2218	2.89421e-43
chrV	69951	70081	70021	101.837	2.44811e-35	25.835	3.5881e-14
chrV	70141	70241	70181	64.5098	8.02283e-14	23.2429	1.09862e-18
chrV	70421	70521	70471	93.1968	4.13392e-30	22.3057	9.91014e-21
chrV	70581	70701	70641	147.072	4.17689e-70	26.2767	1.18793e-13
chrV	70751	70861	70811	97.2931	1.09057e-32	27.7888	1.3278e-11
chrV	70901	71041	70981	166.984	2.10944e-86	28.9429	1.63187e-10
chrV	71081	71191	71151	134.067	1.48363e-59	24.47	2.28273e-16
chrV	71271	71351	71311	43.6387	2.19453e-05	18.7094	1.52511e-31
chrV	71421	71501	71461	66.4127	8.60593e-15	19.3278	2.91782e-29
chrV	71571	71681	71631	104.647	2.27948e-37	23.5122	3.80733e-18
chrV	71741	71841	71801	83.891	5.45269e-24	21.8489	8.10126e-22
chrV	71941	71981	71961	6.45881	0.999938	10.9839	6.5474e-93
chrV	72081	72191	72131	55.8308	8.57174e-10	46.2212	0.0331005
chrV	72191	72361	72271	132.167	5.59468e-58	40.5765	0.00147088
chrV	72411	72611	72521	61.2599	2.03949e-12	48.0327	0.0653655
chrV	72611	72741	72701	57.918	1.2225e-10	38.8183	0.000402357
chrV	72791	72921	72851	91.7191	7.56e-29	27.2334	2.83687e-12
chrV	72951	73061	73011	74.4616	6.46099e-19	25.1244	2.88728e-15
chrV	73121	73251	73181	160.54	3.77347e-81	27.3638	2.93054e-12
chrV	73771	73871	73821	113.687	1.11612e-43	22.6419	5.77893e-20
chrV	73931	74041	73991	112.444	5.81289e-43	21.9395	1.34948e-21
chrV	74111	74221	74161	110.183	1.53566e-41	22.7851	1.17871e-19
chrV	74281	74381	74341	56.5219	3.26468e-10	42.387	0.00498503
chrV	74411	74521	74481	53.3375	5.60973e-09	25.3916	7.59952e-15
chrV	74621	74791	74711	53.1013	5.60973e-09	38.5146	0.000310893
chrV	75141	75211	75171	22.9819	0.438025	18.5411	3.3817e-32
chrV	76001	76071	76041	30.4486	0.0392273	48.1291	0.0675341
chrV	76121	76231	76191	76.4501	5.25794e-20	25.3205	5.88132e-15
chrV	76311	76411	76351	67.0008	2.75736e-15	22.3522	1.2645e-20
chrV	76481	76581	76531	74.8119	6.46099e-19	22.4244	1.87035e-20
chrV	76661	76741	76701	30.4891	0.0392273	18.1533	8.73346e-34
chrV	76811	76931	76851	69.5647	2.71175e-16	26.3199	1.77358e-13
chrV	77111	77191	77151	52.0475	1.39744e-08	32.1171	1.33392e-07
chrV	77351	77471	77421	51.1687	3.41865e-08	27.17	2.36281e-12
chrV	77531	77641	77601	45.7023	4.91726e-06	24.468	2.26996e-16
chrV	77921	78011	77971	40.1622	0.000176141	20.6113	3.81744e-25
chrV	78091	78211	78151	169.973	4.59972e-89	26.0294	4.11603e-14
chrV	78271	78371	78311	73.9539	2.22103e-18	23.9427	2.55012e-17
chrV	78411	78541	78491	135.164	2.38945e-60	27.9733	1.91059e-11
chrV	78771	78841	78811	25.5172	0.218599	18.9238	1.00087e-30
chrV	79011	79121	79071	40.6597	0.000176141	37.9838	0.000194493
chrV	79211	79261	79231	22.5992	0.438025	31.0742	2.12947e-08
chrV	79371	79451	79401	25.3966	0.218599	19.2126	1.12313e-29
chrV	79721	79791	79771	26.6785	0.163945	41.1651	0.00231888
chrV	79971	80031	79991	10.7442	0.996316	43.9228	0.0115713
chrV	80431	80541	80491	98.6075	2.40941e-33	24.0263	3.65711e-17
chrV	80591	80721	80661	136.285	3.82029e-61	25.8119	3.30996e-14
chrV	80781	80891	80841	61.4902	2.03949e-12	23.4691	3.10066e-18
chrV	80951	81051	81011	60.3929	5.81346e-12	23.1562	7.24058e-19
chrV	81371	81451	81401	35.4737	0.00358607	33.3688	9.34891e-07
chrV	81501	81661	81581	142.395	5.48953e-66	35.6086	1.5985e-05
chrV	81661	81811	81731	86.1939	8.94282e-26	46.5804	0.0382536
chrV	81811	81971	81891	90.533	3.18153e-28	41.8203	0.00353444
chrV	81971	82121	82041	68.3006	8.70861e-16	42.9507	0.00689226
chrV	82141	82301	82221	133.232	9.14451e-59	35.7255	1.78131e-05
chrV	82301	82451	82381	117.483	1.39171e-46	35.2621	1.10183e-05
chrV	82501	82601	82561	48.2309	4.47505e-07	20.8397	1.74156e-24
chrV	82681	82791	82731	107.181	1.94979e-39	22.9142	2.24361e-19
chrV	82991	83071	83031	45.1961	4.91726e-06	44.933	0.0188989
chrV	83111	83171	83151	186.294	1.44625e-104	40.8334	0.00170189
chrV	83311	83411	83361	46.1623	2.25658e-06	34.953	7.78377e-06
chrV	83481	83541	83521	22.7295	0.438025	50.8743	0.153841
chrV	83591	83711	83651	72.0993	7.53447e-18	37.9338	0.000185731
chrV	83711	83871	83801	97.3241	1.09057e-32	40.518	0.00148814
chrV	83881	84031	83961	125.119	1.45175e-52	35.595	1.6563e-05
chrV	84051	84191	84121	117.633	1.39171e-46	31.4964	4.59024e-08
chrV	84241	84361	84291	119.458	4.67135e-48	24.6039	3.90459e-16
chrV	84411	84531	84461	159.429	2.7725e-80	24.737	4.84343e-16
chrV	84571	84691	84631	122.468	2.70043e-50	22.9529	2.71302e-19
chrV	84931	85001	84971	23.0268	0.357227	18.6913	1.2991e-31
chrV	85581	85691	85641	88.8313	5.45359e-27	22.6505	5.99643e-20
chrV	85751	85851	85801	41.8511	8.99318e-05	21.4075	6.11458e-23
chrV	85931	86071	85961	45.9863	4.91726e-06	29.6858	1.30636e-09
chrV	86031	86081	86061	5.25263	0.999984	29.6573	1.22808e-09
chrV	86861	86971	86921	112.809	5.81289e-43	23.587	5.3408e-18
chrV	87041	87161	87111	148.273	6.14165e-71	26.1471	8.26081e-14
chrV	87211	87331	87271	104.426	2.27948e-37	39.7999	0.000878721
chrV	87341	87491	87421	167.919	2.75163e-87	32.1067	1.03878e-07
chrV	87521	87651	87591	127.349	4.28268e-54	26.5604	3.81015e-13
chrV	87691	87841	87771	144.995	1.26175e-67	31.654	5.28792e-08
chrV	87861	87961	87931	34.6215	0.00609248	28.7924	1.70452e-10
chrV	88031	88141	88091	54.6725	2.21213e-09	47.2119	0.0487076
chrV	88161	88321	88251	142.653	5.48953e-66	33.1292	6.08262e-07
chrV	88371	88441	88421	52.8275	1.39744e-08	36.3102	3.72188e-05
chrV	88521	88631	88551	27.0236	0.119546	53.7812	0.299251
chrV	88681	88851	88761	78.7903	4.06605e-21	35.0156	8.42982e-06
chrV	88891	88971	88921	22.4035	0.438025	49.2091	0.095845
chrV	89061	89221	89141	100.118	1.14145e-34	35.4237	1.3737e-05
chrV	89231	89361	89301	127.199	4.28268e-54	30.3883	5.66887e-09
chrV	89421	89551	89491	154.91	5.40361e-76	26.0446	6.23189e-14
chrV	89591	89691	89651	62.9892	7.04369e-13	21.263	2.52728e-23
chrV	89761	89871	89821	89.2884	1.32446e-27	22.3918	1.57595e-20
chrV	90211	90311	90261	67.0133	2.75736e-15	21.6584	2.71246e-22
chrV	90391	90511	90441	130.339	2.04763e-56	23.9887	3.11461e-17
chrV	90571	90671	90611	81.9813	7.96777e-23	20.6576	5.23482e-25
chrV	90751	90821	90801	23.4625	0.357227	18.1212	6.39818e-34
chrV	90901	91021	90971	80.1106	2.99166e-22	24.8323	9.56088e-16
chrV	91091	91191	91131	49.8926	1.93521e-07	21.2753	2.74997e-23
chrV	91241	91361	91301	63.0326	2.39535e-13	25.5802	1.48349e-14
chrV	91421	91511	91471	31.9441	0.0256191	32.2569	1.67711e-07
chrV	91581	91651	91601	21.4719	0.52275	40.671	0.00165691
chrV	91721	91881	91801	97.4027	1.09057e-32	34.4338	4.04393e-06
chrV	91961	92071	92011	27.8987	0.119546	29.3813	6.6664e-10
chrV	92121	92211	92161	23.8208	0.357227	30.9455	1.67077e-08
chrV	92281	92331	92311	13.0659	0.971366	52.9431	0.251667
chrV	92401	92521	92461	71.1109	2.52186e-17	28.2215	4.14113e-11
chrV	92681	92791	92721	77.2478	1.4714e-20	22.048	2.44769e-21
chrV	92861	92971	92931	61.1612	2.03949e-12	42.3961	0.00501036
chrV	93001	93141	93081	79.1304	1.10972e-21	43.1683	0.00777183
chrV	93271	93411	93331	79.3386	1.10972e-21	32.1455	1.39727e-07
chrV	93481	93551	93531	23.5456	0.357227	27.8714	1.65441e-11
chrV	93661	93711	93691	19.8277	0.689092	51.108	0.163455
chrV	93771	93891	93811	82.2337	2.09677e-23	25.035	2.0639e-15
chrV	94201	94281	94241	30.9705	0.0392273	18.3325	4.82382e-33
chrV	94341	94441	94391	71.456	2.52186e-17	21.7392	4.32952e-22
chrV	94541	94601	94571	27.5168	0.119546	14.8952	9.48848e-52
chrV	94691	94801	94741	64.233	8.02283e-14	22.9667	2.92128e-19
chrV	94841	94961	94881	98.2417	2.40941e-33	34.3917	3.81864e-06
chrV	95001	95131	95071	105.323	4.7054e-38	29.9595	2.34843e-09
chrV	95161	95281	95221	105.301	4.7054e-38	27.5107	6.20308e-12
chrV	95341	95411	95381	29.0938	0.0584602	17.1828	3.44865e-38
chrV	95501	95621	95561	107.756	1.94979e-39	26.4506	2.68649e-13
chrV	95671	95781	95741	34.8002	0.00609248	48.3499	0.0727869
chrV	95821	95961	95871	58.0468	4.50201e-11	39.5774	0.00074149
chrV	96051	96191	96101	44.2393	1.04973e-05	38.0867	0.000213185
chrV	96191	96341	96231	49.4195	1.93521e-07	52.878	0.248175
chrV	96421	96541	96481	49.8308	1.93521e-07	25.7751	2.91949e-14
chrV	96721	96761	96741	7.18377	0.999793	14.59	5.32585e-54
chrV	97331	97401	97371	26.7108	0.163945	17.7334	1.31631e-35
chrV	97631	97761	97701	95.2869	2.16744e-31	26.9782	1.34536e-12
chrV	97831	97881	97851	17.9379	0.827544	37.6772	0.000146481
chrV	98071	98171	98101	42.9749	4.49103e-05	23.6794	8.07713e-18
chrV	98241	98331	98291	49.6439	1.93521e-07	20.0109	5.64828e-27
chrV	98431	98521	98461	36.267	0.00205897	29.1861	4.30065e-10
chrV	98551	98661	98601	58.8195	4.50201e-11	31.5987	5.49461e-08
chrV	98731	98831	98781	61.4136	2.03949e-12	21.8878	1.00952e-21
chrV	98881	98981	98941	72.1766	7.53447e-18	33.304	8.48043e-07
chrV	99031	99141	99091	125.41	1.45175e-52	24.6876	5.44131e-16
chrV	99211	99321	99261	121.125	1.51697e-49	23.433	2.65974e-18
chrV	99371	99481	99431	115.428	4.00915e-45	23.5353	4.19221e-18
chrV	99651	99761	99701	93.4559	4.13392e-30	23.3484	1.78764e-18
chrV	99851	99911	99881	12.3448	0.984382	47.7787	0.0598021
chrV	99961	100031	99991	21.7515	0.52275	40.6116	0.00158851
chrV	100841	100951	100891	82.4067	2.09677e-23	21.8627	8.76252e-22
chrV	101011	101121	101071	82.6024	2.09677e-23	22.586	4.32698e-20
chrV	101171	101271	101211	49.0051	1.93521e-07	30.7723	1.20035e-08
chrV	101301	101411	101361	49.8522	1.93521e-07	27.2127	2.67688e-12
chrV	101481	101571	101521	49.772	1.93521e-07	20.4185	1.02939e-25
chrV	101801	101901	101841	96.9096	4.88667e-32	20.59	3.34175e-25
chrV	101971	102081	102041	131.151	3.39741e-57	24.1892	7.22436e-17
chrV	102141	102271	102211	112.941	5.81289e-43	26.3665	2.05783e-13
chrV	102511	102561	102531	40.723	0.000176141	23.1786	8.027e-19
chrV	102651	102711	102691	40.5234	0.000176141	17.5293	1.58003e-36
chrV	103091	103181	103131	15.7036	0.921158	30.6955	1.03504e-08
chrV	103281	103361	103321	31.1588	0.0256191	35.5582	1.6065e-05
chrV	103641	103681	103661	5.71113	0.999984	12.9271	1.1895e-68
chrV	103761	103831	103801	23.6936	0.357227	21.8746	9.25731e-22
chrV	103901	104011	103941	75.4382	1.85508e-19	26.1563	1.03861e-13
chrV	104111	104171	104151	23.7959	0.357227	50.303	0.131875
chrV	104221	104341	104281	39.7059	0.000337287	44.9846	0.0193561
chrV	104341	104451	104401	34.7406	0.00609248	41.8485	0.00359702
chrV	104511	104631	104581	65.88	2.64712e-14	24.9689	1.602e-15
chrV	104701	104791	104741	37.1081	0.0011537	20.5707	2.93286e-25
chrV	104921	104961	104941	5.74353	0.999984	14.4778	7.43071e-55
chrV	105061	105211	105131	188.795	1.95548e-106	28.9915	1.74931e-10
chrV	105291	105361	105331	15.6669	0.921158	18.207	1.49046e-33
chrV	105441	105511	105491	12.7776	0.984382	54.333	0.332867
chrV	105561	105671	105631	49.8883	1.93521e-07	24.6721	5.1337e-16
chrV	105911	106031	105971	115.805	4.00915e-45	24.2961	1.12813e-16
chrV	106081	106201	106121	78.8301	4.06605e-21	29.3186	5.80777e-10
chrV	106361	106471	106421	82.5207	2.09677e-23	22.937	2.50939e-19
chrV	106541	106601	106581	11.0959	0.992096	45.9401	0.0294519
chrV	106651	106761	106691	92.8606	1.77725e-29	25.0955	2.57578e-15
chrV	106821	106931	106871	137.401	6.06381e-62	24.7765	7.6028e-16
chrV	107181	107261	107231	36.2029	0.00205897	18.1021	5.35771e-34
chrV	107341	107431	107381	52.3013	1.39744e-08	20.9188	2.89522e-24
chrV	107501	107621	107551	87.2639	2.22081e-26	26.1378	9.84973e-14
chrV	107681	107771	107721	55.6969	8.57174e-10	21.0042	5.05273e-24
chrV	108551	108651	108581	24.0682	0.283385	25.8483	3.74562e-14
chrV	108691	108751	108711	10.3601	0.996316	49.8163	0.114896
chrV	108881	108931	108901	14.6254	0.950975	29.1164	3.65476e-10
chrV	109011	109081	109061	25.9587	0.218599	34.1827	2.89552e-06
chrV	109221	109271	109241	47.2948	1.0149e-06	33.8605	1.87426e-06
chrV	109341	109471	109401	102.909	5.19985e-36	30.3812	5.59393e-09
chrV	109491	109631	109571	137.462	6.06381e-62	28.7065	1.31151e-10
chrV	109721	109791	109741	25.0594	0.218599	37.7803	0.000161247
chrV	109831	109941	109901	73.6321	2.22103e-18	24.2815	1.06758e-16
chrV	110001	110121	110061	165.717	1.60752e-85	24.9665	1.06193e-15
chrV	110221	110271	110241	19.2743	0.689092	14.3882	1.49636e-55
chrV	110361	110441	110391	52.9122	1.39744e-08	18.7012	1.4286e-31
chrV	110881	110981	110931	76.7429	5.25794e-20	21.2158	1.88938e-23
chrV	111041	111131	111101	39.7185	0.000337287	19.8581	1.80903e-27
chrV	111341	111381	111361	5.7561	0.999984	11.3276	6.87994e-88
chrV	111481	111591	111541	130.546	2.04763e-56	24.9423	1.44866e-15
chrV	111691	111731	111711	9.70067	0.998433	42.2318	0.00454156
chrV	111801	111911	111861	87.1939	2.22081e-26	22.385	1.51483e-20
chrV	112001	112081	112031	58.0946	4.50201e-11	19.6131	2.82362e-28
chrV	112131	112261	112201	112.977	5.81289e-43	25.5055	1.14493e-14
chrV	112311	112391	112351	31.2111	0.0256191	28.603	1.07412e-10
chrV	112481	112561	112521	33.3019	0.010092	36.7281	5.76883e-05
chrV	112611	112721	112671	72.22	7.53447e-18	24.5675	3.38868e-16
chrV	112911	113051	112981	119.715	4.67135e-48	27.7155	1.09203e-11
chrV	113121	113181	113161	7.31179	0.999793	17.8623	4.91327e-35
chrV	113401	113511	113461	66.8028	8.60593e-15	23.7227	9.76059e-18
chrV	113571	113681	113621	61.6462	2.03949e-12	23.9746	2.91576e-17
chrV	113761	113801	113781	27.8699	0.119546	34.9302	7.57454e-06
chrV	113871	113981	113901	64.1262	8.02283e-14	45.8436	0.0282938
chrV	114051	114161	114111	74.7721	6.46099e-19	23.3579	1.8746e-18
chrV	114261	114301	114281	6.7554	0.999938	19.4685	8.95666e-29
chrV	114401	114501	114451	55.6291	8.57174e-10	22.0713	2.79476e-21
chrV	114641	114681	114661	31.0647	0.0256191	25.4889	1.07742e-14
chrV	114791	114871	114831	20.3267	0.60773	21.496	1.03873e-22
chrV	114971	115071	115031	84.1942	1.40146e-24	21.3018	3.20574e-23
chrV	115141	115231	115191	63.8414	2.39535e-13	20.8906	2.43614e-24
chrV	115301	115411	115351	66.9728	8.60593e-15	23.3879	2.16003e-18
chrV	115481	115541	115511	22.4094	0.438025	17.1047	1.43855e-38
chrV	115631	115761	115691	133.045	9.14451e-59	25.247	4.50249e-15
chrV	116091	116201	116151	163.969	9.16878e-84	23.7548	9.41936e-18
chrV	116251	116371	116331	192.213	3.35666e-110	26.6855	3.8286e-13
chrV	116451	116551	116501	101.153	2.44811e-35	20.4494	1.27438e-25
chrV	116611	116681	116651	52.5456	1.39744e-08	50.6161	0.143652
chrV	116731	116851	116811	249.395	1.92019e-167	30.4552	4.41175e-09
chrV	116891	116981	116941	82.7426	2.09677e-23	36.7893	6.14296e-05
chrV	117171	117261	117221	65.1454	2.64712e-14	20.8783	2.22809e-24
chrV	117341	117451	117401	110.765	1.53566e-41	23.9932	3.17539e-17
chrV	117571	117611	117591	10.4882	0.996316	14.5776	4.29439e-54
chrV	118231	118341	118281	61.8082	2.03949e-12	24.0177	3.52474e-17
chrV	118411	118521	118471	96.4668	4.88667e-32	23.411	2.39603e-18
chrV	118761	118881	118801	99.1138	5.27026e-34	26.1044	8.82867e-14
chrV	118911	119061	118981	140.756	2.32286e-64	30.7597	1.10954e-08
chrV	119101	119161	119141	54.0462	2.21213e-09	42.0572	0.00408884
chrV	119281	119391	119321	48.6025	4.47505e-07	24.4483	2.1018e-16
chrV	119461	119571	119511	44.8949	1.04973e-05	25.13	2.9342e-15
chrV	119621	119691	119641	26.7006	0.163945	53.6116	0.289271
chrV	119781	119861	119801	13.0763	0.971366	21.2315	2.08145e-23
chrV	119921	120031	119991	47.1432	1.0149e-06	24.4182	1.85657e-16
chrV	120121	120211	120161	42.6659	4.49103e-05	21.6845	3.14328e-22
chrV	120261	120351	120291	43.6778	2.19453e-05	42.6499	0.005807
chrV	120531	120641	120571	135.541	2.38945e-60	22.8253	1.44551e-19
chrV	120701	120821	120751	114.079	2.12448e-44	23.5945	5.52553e-18
chrV	120871	120971	120921	77.4297	1.4714e-20	21.3313	3.87097e-23
chrV	121041	121161	121101	119.317	4.67135e-48	25.1638	3.32514e-15
chrV	121221	121281	121261	19.1588	0.689092	15.4273	4.05105e-48
chrV	121441	121541	121481	72.7947	7.53447e-18	21.9089	1.12759e-21
chrV	121611	121721	121671	77.5106	1.4714e-20	23.3246	1.60084e-18
chrV	121901	122011	121961	74.8833	6.46099e-19	23.3672	1.95115e-18
chrV	122221	122341	122291	66.326	8.60593e-15	25.9109	4.62895e-14
chrV	122451	122541	122511	30.7843	0.0392273	21.9072	1.12175e-21
chrV	122771	122881	122841	70.9094	8.32682e-17	25.4711	1.01151e-14
chrV	123631	123741	123691	79.5271	1.10972e-21	23.9589	2.72649e-17
chrV	123811	123941	123871	92.0695	1.77725e-29	26.6025	4.31829e-13
chrV	123971	124091	124031	107.273	1.94979e-39	26.7726	7.26257e-13
chrV	124161	124251	124201	37.7911	0.0011537	21.4968	1.04387e-22
chrV	124421	124461	124441	10.3453	0.996316	55.4639	0.407062
chrV	124511	124631	124571	85.4351	3.56054e-25	24.3123	1.20887e-16
chrV	124751	124871	124791	79.4241	1.10972e-21	27.2706	3.1554e-12
chrV	124901	125021	124961	82.0056	2.09677e-23	27.7503	1.1949e-11
chrV	125111	125261	125171	58.9505	4.50201e-11	34.9645	7.91347e-06
chrV	125261	125331	125301	26.1678	0.163945	50.0714	0.123623
chrV	125501	125561	125531	18.3588	0.76328	15.5822	4.09002e-47
chrV	125641	125731	125681	61.6719	2.03949e-12	20.3994	9.02167e-26
chrV	125811	125901	125851	50.2165	8.21043e-08	20.4763	1.54976e-25
chrV	125961	126061	126011	74.5956	6.46099e-19	22.156	4.44106e-21
chrV	126151	126241	126191	39.5477	0.000337287	21.2531	2.37777e-23
chrV	126311	126401	126351	58.1417	4.50201e-11	21.0032	4.97201e-24
chrV	126581	126681	126631	100.282	1.14145e-34	22.2218	6.31979e-21
chrV	126741	126851	126801	134.96	1.48363e-59	24.0452	3.94157e-17
chrV	126931	127031	126971	81.5243	7.96777e-23	20.4089	9.58116e-26
chrV	127101	127201	127141	64.8864	8.02283e-14	21.448	7.73106e-23
chrV	127401	127531	127461	51.7553	3.41865e-08	28.263	4.6169e-11
chrV	127611	127721	127661	59.9764	1.63092e-11	24.5176	2.77726e-16
chrV	127771	127891	127841	80.2181	2.99166e-22	30.4995	7.07421e-09
chrV	127931	128041	127991	94.9138	9.51509e-31	23.475	3.22282e-18
chrV	128101	128211	128161	94.8255	9.51509e-31	23.0081	3.55001e-19
chrV	128261	128371	128311	89.4276	1.32446e-27	21.7524	4.63345e-22
chrV	128611	128661	128641	12.0033	0.984382	17.0479	7.43041e-39
chrV	128761	128861	128821	49.2863	1.93521e-07	37.4339	0.000116296
chrV	128901	129011	128951	66.6454	8.60593e-15	25.9839	5.89929e-14
chrV	129251	129361	129301	86.5838	8.94282e-26	24.2781	1.04455e-16
chrV	129421	129511	129471	47.8556	1.0149e-06	22.8081	1.3357e-19
chrV	129571	129671	129621	53.2978	5.60973e-09	22.617	5.07116e-20
chrV	129741	129821	129781	23.7039	0.357227	19.5029	1.17635e-28
chrV	129891	130011	129951	74.9399	6.46099e-19	24.4472	2.09858e-16
chrV	130071	130111	130091	6.30132	0.999938	57.5868	0.561994
chrV	130261	130301	130281	6.30202	0.999938	11.0043	1.39172e-92
chrV	130411	130501	130441	41.6222	8.99318e-05	20.9291	3.1078e-24
chrV	131371	131411	131391	11.2711	0.992096	34.2619	3.21582e-06
chrV	131841	131951	131901	91.569	7.56e-29	23.2649	1.21068e-18
chrV	132011	132121	132071	66.8867	8.60593e-15	26.5231	3.3735e-13
chrV	132161	132271	132221	47.1838	1.0149e-06	23.3234	1.59176e-18
chrV	132361	132481	132421	61.4937	2.03949e-12	25.5762	1.472e-14
chrV	132671	132741	132701	36.2294	0.00205897	17.2924	1.20744e-37
chrV	133161	133281	133211	46.2469	2.25658e-06	28.7389	1.50243e-10
chrV	133351	133451	133401	30.9822	0.0392273	22.9604	2.82341e-19
chrV	133641	133781	133731	52.659	1.39744e-08	28.6498	1.20898e-10
chrV	133861	133901	133881	5.068	0.999984	60.6283	0.803959
chrV	133981	134061	134021	24.5627	0.283385	22.4337	1.94916e-20
chrV	134151	134251	134211	38.187	0.000631164	22.7069	7.98398e-20
chrV	134331	134381	134361	33.6073	0.010092	26.7419	6.6149e-13
chrV	134601	134661	134641	22.2136	0.438025	43.0639	0.00733797
chrV	135071	135111	135091	22.4763	0.438025	22.5773	4.10933e-20
chrV	135601	135731	135641	60.6932	5.81346e-12	26.4018	2.30652e-13
chrV	135811	135921	135861	25.2752	0.218599	54.3194	0.332041
chrV	135921	136051	136001	114.175	2.12448e-44	29.812	1.72132e-09
chrV	136711	136791	136761	21.5785	0.52275	20.0737	8.88545e-27
chrV	136881	136991	136941	78.8978	4.06605e-21	22.5386	3.38963e-20
chrV	137091	137191	137141	85.2356	3.56054e-25	22.392	1.57775e-20
chrV	137261	137341	137311	24.8556	0.283385	18.665	1.02663e-31
chrV	137821	137861	137841	10.6639	0.996316	12.2373	3.21731e-76
chrV	137971	138031	137991	15.5587	0.921158	16.379	2.22773e-42
chrV	138131	138231	138191	52.9108	1.39744e-08	22.4028	1.67611e-20
chrV	138291	138361	138321	27.377	0.119546	35.9803	2.59225e-05
chrV	138431	138561	138501	126.168	2.50323e-53	25.8837	4.22314e-14
chrV	139081	139181	139131	26.4879	0.163945	23.8814	1.95141e-17
chrV	139291	139381	139331	30.9888	0.0392273	22.6478	5.93611e-20
chrV	139481	139601	139521	65.0646	2.64712e-14	26.8344	8.75572e-13
chrV	139631	139711	139681	29.0254	0.0584602	38.9761	0.000458349
chrV	139891	139961	139941	16.5154	0.880283	16.962	2.807e-39
chrV	140861	140951	140891	37.5732	0.0011537	22.3247	1.10052e-20
chrV	142081	142121	142101	9.4909	0.998433	43.7553	0.0106184
chrV	142191	142241	142211	16.8634	0.880283	38.1075	0.000217213
chrV	142311	142401	142371	30.8401	0.0392273	19.7449	7.68613e-28
chrV	142571	142611	142591	7.06088	0.999793	10.927	8.96869e-94
chrV	142781	142881	142851	42.1052	4.49103e-05	24.4362	2.00157e-16
chrV	143071	143131	143101	15.1606	0.921158	33.7875	1.69105e-06
chrV	143111	143251	143201	72.8794	7.53447e-18	50.6419	0.144673
chrV	143251	143421	143341	73.7044	2.22103e-18	42.7378	0.00611141
chrV	143451	143621	143541	97.2247	1.09057e-32	33.738	1.57995e-06
chrV	143691	143741	143711	33.1878	0.010092	45.1342	0.020723
chrV	144421	144531	144471	97.895	1.09057e-32	23.2268	1.01488e-18
chrV	144611	144651	144631	8.86017	0.999397	12.681	3.12759e-71
chrV	144751	144861	144811	61.0597	2.03949e-12	24.4339	1.98332e-16
chrV	144941	145031	144961	36.7491	0.00205897	20.9428	3.4123e-24
chrV	145071	145161	145121	42.6217	4.49103e-05	26.1134	9.09147e-14
chrV	145351	145451	145401	45.2482	4.91726e-06	21.1489	1.252e-23
chrV	145761	145821	145781	12.8696	0.984382	17.4839	9.62618e-37
chrV	145941	146001	145961	19.8823	0.689092	16.8804	1.05397e-39
chrV	146061	146151	146101	39.8833	0.000337287	22.5571	3.71604e-20
chrV	146241	146301	146281	15.8066	0.921158	17.2495	7.34994e-38
chrV	146511	146611	146561	63.6383	2.39535e-13	22.0527	2.50345e-21
chrV	146671	146781	146731	100.645	1.14145e-34	22.7307	9.03519e-20
chrV	146911	147011	146961	75.7318	1.85508e-19	21.2915	3.03787e-23
chrV	147101	147161	147121	24.8247	0.283385	17.1172	1.65834e-38
chrV	147251	147321	147281	20.376	0.60773	17.6881	8.24094e-36
chrV	147401	147501	147461	48.782	4.47505e-07	23.1537	7.15349e-19
chrV	147731	147791	147761	25.2095	0.218599	16.0081	1.67611e-44
chrV	147881	147991	147941	86.0371	8.94282e-26	23.1836	8.21961e-19
chrV	148171	148251	148201	35.124	0.00358607	17.0155	5.1715e-39
chrV	148331	148431	148381	79.6065	1.10972e-21	22.2529	7.52872e-21
chrV	148841	148911	148871	23.1711	0.357227	31.2027	2.69326e-08
chrV	148961	149081	149041	91.3379	7.56e-29	25.2029	3.83144e-15
chrV	149141	149231	149191	60.2015	5.81346e-12	27.5317	6.57547e-12
chrV	149281	149401	149341	148.339	6.14165e-71	25.1884	3.27467e-15
chrV	149471	149551	149501	48.1522	4.47505e-07	19.3483	3.44503e-29
chrV	149651	149691	149671	9.68813	0.998433	13.9327	2.82676e-59
chrV	149981	150071	150031	62.1208	7.04369e-13	19.9529	3.66391e-27
chrV	150281	150371	150331	46.9519	2.25658e-06	35.4215	1.37018e-05
chrV	150421	150531	150471	110.443	1.53566e-41	24.0413	3.87659e-17
chrV	150571	150681	150641	91.3888	7.56e-29	23.5861	5.33503e-18
chrV	150751	150861	150791	82.4068	2.09677e-23	23.6754	7.91186e-18
chrV	150921	151001	150951	41.0932	8.99318e-05	31.6624	6.12837e-08
chrV	151801	151891	151851	35.762	0.00358607	19.2421	1.441e-29
chrV	152231	152321	152271	51.6478	3.41865e-08	20.8306	1.63376e-24
chrV	153561	153631	153591	14.5931	0.950975	19.8844	2.18831e-27
chrV	153701	153801	153761	66.4305	8.60593e-15	22.193	5.38783e-21
chrV	153901	153971	153941	22.8634	0.438025	16.5711	2.51465e-41
chrV	154421	154461	154441	6.86137	0.999938	22.7758	1.12147e-19
chrV	154541	154611	154581	31.5084	0.0256191	19.9199	2.90228e-27
chrV	154701	154781	154751	24.4288	0.283385	21.7301	4.05645e-22
chrV	154861	154981	154921	66.1662	8.60593e-15	24.9728	1.63367e-15
chrV	155061	155121	155091	19.186	0.689092	39.8486	0.000912128
chrV	155191	155241	155221	30.835	0.0392273	55.4407	0.405511
chrV	155591	155721	155641	54.2714	2.21213e-09	27.4498	5.25685e-12
chrV	155751	155871	155821	82.6576	2.09677e-23	26.4419	2.6042e-13
chrV	156301	156341	156321	13.2935	0.971366	14.5061	1.22442e-54
chrV	156451	156511	156491	17.7246	0.827544	16.0901	5.08874e-44
chrV	156761	156861	156811	76.514	5.25794e-20	20.4021	9.14359e-26
chrV	156921	157031	156981	108.618	3.91463e-40	24.8861	1.16981e-15
chrV	157071	157211	157161	157.72	1.46898e-78	29.5563	7.77288e-10
chrV	157251	157341	157291	55.7888	8.57174e-10	36.0414	2.77461e-05
chrV	157421	157511	157471	32.2716	0.0162916	21.2188	1.93347e-23
chrV	157621	157661	157641	5.42136	0.999984	13.6363	7.47858e-62
chrV	157751	157881	157821	103.206	1.0939e-36	26.087	8.33525e-14
chrV	158061	158181	158131	60.3635	5.81346e-12	45.3991	0.0233391
chrV	158191	158311	158261	76.1904	5.25794e-20	31.3683	3.65365e-08
chrV	158371	158501	158421	141.509	3.58343e-65	26.6227	4.25231e-13
chrV	158541	158651	158591	94.6673	9.51509e-31	26.3162	1.75241e-13
chrV	158711	158831	158771	143.281	8.35128e-67	24.3118	1.20599e-16
chrV	158871	158981	158931	108.43	3.91463e-40	23.227	1.01604e-18
chrV	159071	159161	159111	67.2804	2.75736e-15	20.696	6.72785e-25
chrV	159301	159391	159331	37.599	0.0011537	22.4828	2.51915e-20
chrV	159541	159651	159591	91.0083	7.56e-29	24.6767	5.20169e-16
chrV	159721	159831	159771	73.0354	2.22103e-18	23.9155	2.26124e-17
chrV	159871	159981	159931	107.707	1.94979e-39	25.827	3.49213e-14
chrV	160191	160251	160221	68.0657	8.70861e-16	52.5447	0.230603
chrV	160601	160711	160661	74.9554	6.46099e-19	24.2833	1.06984e-16
chrV	160781	160891	160841	69.0695	2.71175e-16	26.421	2.44215e-13
chrV	160941	161051	161001	100.028	1.14145e-34	24.2165	8.13667e-17
chrV	161111	161231	161181	84.0854	1.40146e-24	38.4136	0.000284868
chrV	161251	161391	161311	112.773	5.81289e-43	36.7661	6.00735e-05
chrV	161481	161531	161511	19.5834	0.689092	34.3062	3.41113e-06
chrV	161611	161671	161641	17.0246	0.827544	18.3255	4.55529e-33
chrV	161781	161821	161801	8.04474	0.999397	11.0734	1.42374e-91
chrV	161901	162011	161951	67.9647	2.75736e-15	24.5397	3.03358e-16
chrV	162061	162161	162111	62.0347	7.04369e-13	23.9332	2.44808e-17
chrV	162211	162331	162271	154.525	5.40361e-76	27.2197	1.86559e-12
chrV	162401	162451	162431	10.1312	0.996316	29.695	1.33e-09
chrV	162711	162781	162761	36.565	0.00205897	25.7043	2.28416e-14
chrV	162851	162961	162911	113.622	1.11612e-43	22.2796	8.61972e-21
chrV	163021	163131	163061	179.229	4.2481e-98	25.1908	1.97e-15
chrV	163191	163301	163251	104.251	2.27948e-37	21.1749	1.46563e-23
chrV	163371	163481	163421	63.6618	2.39535e-13	23.6218	6.24711e-18
chrV	163531	163621	163591	28.4785	0.084766	21.8156	6.67719e-22
chrV	163811	163891	163831	29.9651	0.0584602	20.5269	2.16654e-25
chrV	163981	164071	164011	44.864	1.04973e-05	20.587	3.2234e-25
chrV	164141	164231	164181	51.2548	3.41865e-08	18.833	4.49536e-31
chrV	164651	164751	164701	56.1811	3.26468e-10	22.3254	1.10036e-20
chrV	164961	165081	165031	100.946	1.14145e-34	24.47	2.29989e-16
chrV	165161	165241	165201	36.1462	0.00205897	18.571	4.37127e-32
chrV	165511	165591	165551	26.17	0.163945	27.3224	3.66355e-12
chrV	165651	165741	165711	31.6041	0.0256191	40.8129	0.00182743
chrV	165791	165891	165841	34.1762	0.00609248	29.5774	1.03246e-09
chrV	166251	166371	166321	41.3044	8.99318e-05	27.115	2.01346e-12
chrV	166451	166551	166501	56.5307	3.26468e-10	21.4341	7.17473e-23
chrV	166641	166741	166691	73.6734	2.22103e-18	20.221	2.57673e-26
chrV	166811	166921	166861	110.399	1.53566e-41	24.0292	3.70156e-17
chrV	167111	167161	167131	8.84996	0.999397	32.1034	1.30098e-07
chrV	167171	167301	167241	82.0241	2.09677e-23	30.4785	6.78677e-09
chrV	167391	167471	167421	29.8246	0.0584602	18.1326	7.14721e-34
chrV	167531	167621	167571	53.8211	5.60973e-09	21.3541	4.44642e-23
chrV	167801	167901	167851	59.0124	1.63092e-11	25.1436	3.07883e-15
chrV	167941	168071	168011	118.809	2.56038e-47	26.0053	6.33715e-14
chrV	168121	168231	168171	78.8853	4.06605e-21	23.4026	2.29828e-18
chrV	168301	168381	168351	25.4855	0.218599	20.2514	3.17825e-26
chrV	168661	168741	168701	36.64	0.00205897	39.7896	0.00087246
chrV	168761	168921	168851	58.556	4.50201e-11	32.3513	1.95715e-07
chrV	169031	169091	169071	28.2923	0.084766	39.1376	0.000522936
chrV	169161	169201	169181	17.3719	0.827544	45.7949	0.0277123
chrV	169301	169411	169371	43.4142	2.19453e-05	25.1486	3.13004e-15
chrV	169651	169761	169701	62.6757	7.04369e-13	23.6219	6.26758e-18
chrV	169841	169911	169881	30.8225	0.0392273	17.6416	5.07269e-36
chrV	170001	170091	170061	31.2295	0.0256191	30.7201	1.08744e-08
chrV	170151	170261	170211	50.3961	8.21043e-08	39.2688	0.00058103
chrV	170291	170421	170371	97.9481	1.09057e-32	46.1635	0.0323295
chrV	170441	170571	170521	134.692	1.48363e-59	35.8908	2.30974e-05
chrV	170601	170731	170661	157.441	1.46898e-78	29.3886	5.6909e-10
chrV	170771	170871	170821	75.1438	1.85508e-19	32.8711	4.43655e-07
chrV	170931	171041	171001	71.7247	2.52186e-17	23.7917	1.32289e-17
chrV	171121	171161	171141	5.47933	0.999984	38.558	0.000322263
chrV	171271	171351	171321	38.7359	0.000631164	18.2948	3.35413e-33
chrV	171431	171521	171481	59.9895	1.63092e-11	20.2663	3.55158e-26
chrV	171631	171711	171671	33.8287	0.010092	18.6538	9.36174e-32
chrV	171791	171881	171821	61.7183	2.03949e-12	20.8645	2.03759e-24
chrV	172231	172351	172281	149.642	8.97055e-72	26.1217	7.80973e-14
chrV	172381	172511	172441	137.234	6.06381e-62	30.5615	7.80016e-09
chrV	172751	172841	172801	66.1404	8.60593e-15	19.9666	4.05309e-27
chrV	172941	172991	172961	27.9509	0.119546	13.8435	4.86421e-60
chrV	173081	173201	173141	113.903	1.11612e-43	25.0078	1.85924e-15
chrV	173251	173331	173301	34.3454	0.00609248	17.6829	7.73386e-36
chrV	173491	173591	173531	40.3881	0.000176141	22.194	5.48086e-21
chrV	173851	173951	173901	90.1604	3.18153e-28	21.7102	3.63169e-22
chrV	174031	174161	174101	161.819	5.10418e-82	26.9474	8.58907e-13
chrV	174231	174321	174281	43.549	2.19453e-05	19.7787	9.93616e-28
chrV	174401	174501	174451	80.9539	2.99166e-22	21.2494	2.33542e-23
chrV	174581	174661	174621	42.4737	4.49103e-05	17.4291	5.38858e-37
chrV	174961	175071	175011	102.126	5.19985e-36	23.2762	1.26862e-18
chrV	175111	175221	175171	106.313	9.62279e-39	23.31	1.50427e-18
chrV	175291	175391	175341	96.0479	4.88667e-32	22.7556	1.02043e-19
chrV	175441	175581	175481	152.159	2.68674e-74	35.9408	2.18902e-05
chrV	175581	175781	175641	160.955	3.77347e-81	57.0108	0.51498
chrV	175811	175951	175861	140.703	2.32286e-64	35.9162	2.22597e-05
chrV	175991	176101	176041	53.7064	5.60973e-09	34.2594	3.21141e-06
chrV	176221	176261	176241	10.6192	0.996316	11.75	3.4561e-82
chrV	176381	176501	176471	33.7456	0.010092	59.0612	0.677723
chrV	176541	176671	176611	133.081	9.14451e-59	25.2337	4.28942e-15
chrV	176741	176831	176781	69.6899	2.71175e-16	20.8249	1.58964e-24
chrV	177511	177591	177551	35.2447	0.00358607	19.5142	1.29358e-28
chrV	177941	178021	178001	45.5109	4.91726e-06	19.2724	1.86019e-29
chrV	178121	178201	178151	43.4819	2.19453e-05	18.1261	6.82463e-34
chrV	178341	178441	178381	57.5463	1.2225e-10	23.7272	9.96005e-18
chrV	178561	178601	178581	7.09551	0.999793	11.6794	4.03088e-83
chrV	178781	178861	178821	38.4549	0.000631164	19.2112	1.12536e-29
chrV	178941	179041	178981	64.091	8.02283e-14	22.8314	1.48495e-19
chrV	179111	179201	179151	55.7749	8.57174e-10	21.4081	6.13539e-23
chrV	179261	179391	179341	189.209	2.2559e-107	28.4994	5.14696e-11
chrV	179431	179561	179491	154.983	5.40361e-76	25.6939	1.81473e-14
chrV	179601	179711	179661	70.2838	8.32682e-17	23.8594	1.78362e-17
chrV	179761	179881	179821	65.5783	2.64712e-14	27.6722	9.70592e-12
chrV	179911	180051	179971	108.216	3.91463e-40	29.1481	3.94169e-10
chrV	180091	180191	180141	75.8208	1.85508e-19	27.6266	8.54342e-12
chrV	180251	180381	180321	113.707	1.11612e-43	29.9869	2.48497e-09
chrV	180411	180551	180481	114.148	2.12448e-44	30.624	9.0377e-09
chrV	180581	180641	180621	16.6684	0.880283	43.7141	0.010394
chrV	180981	181111	181041	73.602	2.22103e-18	27.6186	8.36924e-12
chrV	181191	181261	181241	23.7944	0.357227	43.9441	0.0117005
chrV	181261	181401	181351	51.4903	3.41865e-08	46.4408	0.0361741
chrV	181441	181581	181521	122.817	2.70043e-50	30.1612	3.57885e-09
chrV	181621	181761	181681	65.4472	2.64712e-14	29.125	3.72826e-10
chrV	181831	181901	181871	21.4284	0.52275	17.9717	1.47202e-34
chrV	181991	182091	182031	48.473	4.47505e-07	24.1726	6.79555e-17
chrV	182131	182261	182201	101.574	2.44811e-35	26.8881	1.03222e-12
chrV	182371	182461	182401	42.0588	4.49103e-05	20.7354	8.78245e-25
chrV	182591	182641	182621	8.54373	0.999397	15.527	1.76382e-47
chrV	182731	182841	182791	93.6428	4.13392e-30	22.9922	3.29774e-19
chrV	182911	182991	182951	57.1164	1.2225e-10	18.964	1.41346e-30
chrV	183071	183181	183131	95.649	2.16744e-31	22.5171	3.02249e-20
chrV	183231	183361	183301	112.43	5.81289e-43	24.8037	8.56461e-16
chrV	183411	183511	183451	48.7416	4.47505e-07	27.64	8.86257e-12
chrV	183591	183631	183611	8.06691	0.999397	41.7199	0.00331627
chrV	183731	183831	183781	85.4807	3.56054e-25	22.5033	2.82336e-20
chrV	183881	183991	183941	109.438	7.7884e-41	31.8111	7.93302e-08
chrV	184021	184151	184101	94.972	9.51509e-31	26.577	3.99102e-13
chrV	184241	184301	184261	15.02	0.921158	18.7578	2.32332e-31
chrV	184481	184561	184521	31.0514	0.0256191	18.7621	2.43245e-31
chrV	184651	184721	184681	29.7215	0.0584602	16.0761	4.15961e-44
chrV	184801	184911	184851	100.747	1.14145e-34	23.2411	1.08589e-18
chrV	184991	185091	185041	64.3455	8.02283e-14	22.2458	7.21918e-21
chrV	185301	185411	185351	60.8697	5.81346e-12	22.6961	7.53136e-20
chrV	185491	185551	185511	23.8908	0.357227	15.5974	5.03174e-47
chrV	185611	185721	185671	59.8844	1.63092e-11	25.4275	8.65968e-15
chrV	185841	185881	185861	13.4377	0.971366	19.3281	2.92441e-29
chrV	185971	186081	186061	58.6444	4.50201e-11	50.318	0.132458
chrV	186231	186341	186271	56.6485	3.26468e-10	44.1627	0.0130632
chrV	186411	186521	186471	65.8793	2.64712e-14	24.0508	4.03589e-17
chrV	186601	186721	186681	121.99	1.51697e-49	34.9703	7.96265e-06
chrV	186761	186961	186851	73.6383	2.22103e-18	46.0775	0.0312049
chrV	186961	187021	186981	21.2593	0.52275	39.5663	0.000734841
chrV	187081	187241	187141	152.2	2.68674e-74	33.0158	4.48955e-07
chrV	187271	187381	187331	86.843	8.94282e-26	28.7917	1.70758e-10
chrV	187451	187571	187521	112.03	5.81289e-43	24.1834	7.07092e-17
chrV	187661	187741	187701	56.4997	3.26468e-10	19.1038	4.57897e-30
chrV	187821	187931	187871	140.469	2.32286e-64	24.4285	1.93584e-16
chrV	187991	188091	188041	105.549	4.7054e-38	21.9885	1.76708e-21
chrV	188241	188351	188301	138.736	9.55583e-63	23.4082	2.35863e-18
chrV	188411	188521	188461	93.6664	4.13392e-30	23.5732	5.01898e-18
chrV	188591	188711	188651	159.576	2.7725e-80	27.2494	2.50029e-12
chrV	188741	188871	188811	135.054	2.38945e-60	25.2607	4.74384e-15
chrV	188941	189031	188971	41.6069	8.99318e-05	21.1887	1.59678e-23
chrV	189081	189211	189121	69.1733	2.71175e-16	38.8035	0.000397184
chrV	189211	189301	189251	52.9637	1.39744e-08	42.2954	0.00471957
chrV	189481	189541	189521	19.8918	0.689092	14.6953	3.26394e-53
chrV	189711	189771	189741	9.66017	0.998433	49.2082	0.095814
chrV	189751	189951	189841	40.9526	0.000176141	47.813	0.0605516
chrV	189981	190071	190051	39.873	0.000337287	41.069	0.00217521
chrV	190211	190341	190271	47.4023	1.0149e-06	35.8038	2.12964e-05
chrV	190351	190471	190441	54.6468	2.21213e-09	45.6009	0.0254957
chrV	190581	190621	190601	5.72819	0.999984	81.9539	0.135643
chrV	190651	190921	190831	88.9846	5.45359e-27	46.0706	0.0308127
chrV	190921	191071	191001	42.401	4.49103e-05	49.8602	0.116376
chrV	191071	191231	191161	114.858	2.12448e-44	31.5417	4.98169e-08
chrV	191291	191371	191331	25.9956	0.218599	18.766	2.51747e-31
chrV	191441	191531	191501	45.0525	4.91726e-06	20.8944	2.50929e-24
chrV	191601	191731	191671	136.163	3.82029e-61	26.4742	2.90394e-13
chrV	191801	191891	191841	31.6285	0.0256191	21.4946	1.03455e-22
chrV	192281	192411	192361	62.9585	7.04369e-13	43.1695	0.00777973
chrV	192581	192661	192611	46.2688	2.25658e-06	19.7874	1.06141e-27
chrV	192851	192951	192901	93.7952	4.13392e-30	21.1539	1.29178e-23
chrV	193021	193131	193061	97.1039	1.09057e-32	22.9297	2.4379e-19
chrV	193171	193301	193251	109.529	7.7884e-41	26.0474	7.29992e-14
chrV	193361	193471	193411	82.9345	2.09677e-23	40.0555	0.00106445
chrV	193481	193621	193561	119.975	4.67135e-48	30.1961	3.83648e-09
chrV	193661	193811	193761	161.616	5.10418e-82	37.1006	7.4218e-05
chrV	193841	193981	193931	156.431	1.05925e-77	29.7855	1.1996e-09
chrV	194061	194211	194141	125.636	1.45175e-52	29.247	4.92663e-10
chrV	194341	194421	194381	32.2768	0.0162916	18.7779	2.8149e-31
chrV	194481	194601	194541	115.342	4.00915e-45	24.6144	4.07008e-16
chrV	194851	194911	194881	20.5975	0.60773	14.5771	4.17832e-54
chrV	195011	195121	195091	70.969	8.32682e-17	24.612	4.0227e-16
chrV	195201	195351	195261	99.8329	5.27026e-34	30.924	1.60683e-08
chrV	195411	195551	195471	78.0075	4.06605e-21	35.8183	2.16585e-05
chrV	195551	195761	195681	92.4853	1.77725e-29	39.611	0.000760872
chrV	195781	195901	195821	55.2974	8.57174e-10	47.3379	0.0510554
chrV	195921	195971	195951	27.8134	0.119546	53.3895	0.276473
chrV	196091	196201	196151	58.5421	4.50201e-11	24.5443	3.08155e-16
chrV	196261	196361	196321	59.1117	1.63092e-11	21.7942	5.90986e-22
chrV	196451	196541	196491	67.5461	2.75736e-15	20.5811	3.12993e-25
chrV	196941	196991	196961	14.1669	0.950975	12.9018	6.35215e-69
chrV	197071	197181	197141	89.8366	1.32446e-27	31.9605	1.02316e-07
chrV	197231	197331	197281	74.9863	6.46099e-19	23.5223	3.97427e-18
chrV	197411	197481	197461	29.4957	0.0584602	29.0593	3.19827e-10
chrV	197551	197641	197601	57.6766	1.2225e-10	19.4779	9.77323e-29
chrV	197711	197791	197761	39.6206	0.000337287	18.1262	6.83119e-34
chrV	197871	197971	197931	45.6588	4.91726e-06	25.9603	5.44288e-14
chrV	198031	198121	198091	63.4683	2.39535e-13	22.0319	2.2484e-21
chrV	198211	198291	198261	62.8714	7.04369e-13	18.4527	1.50338e-32
chrV	198371	198491	198431	120.361	8.4526e-49	24.6293	4.33737e-16
chrV	199121	199241	199191	103.075	1.0939e-36	23.4332	2.64512e-18
chrV	199291	199401	199351	110.73	1.53566e-41	22.7697	1.09528e-19
chrV	199451	199561	199501	72.1773	7.53447e-18	23.1326	6.48922e-19
chrV	199761	199871	199811	47.7041	1.0149e-06	40.048	0.00105925
chrV	199981	200091	200041	39.6808	0.000337287	26.2039	1.21976e-13
chrV	200311	200381	200331	18.1512	0.76328	17.5945	3.06386e-36
chrV	200461	200561	200511	64.1108	8.02283e-14	23.3109	1.49659e-18
chrV	200631	200731	200701	59.8586	1.63092e-11	38.7415	0.00037696
chrV	200791	200901	200841	112.423	5.81289e-43	23.6234	6.25301e-18
chrV	201021	201131	201091	93.6716	4.13392e-30	22.3301	1.13246e-20
chrV	201211	201321	201251	117.823	1.39171e-46	24.3886	1.65102e-16
chrV	201361	201471	201421	104.33	2.27948e-37	29.5563	9.85514e-10
chrV	201511	201631	201571	142.486	5.48953e-66	25.5439	1.20049e-14
chrV	201671	201791	201731	145.625	1.89329e-68	24.8386	9.08195e-16
chrV	201861	201921	201891	15.9009	0.921158	14.7473	7.89824e-53
chrV	202271	202381	202331	102.506	5.19985e-36	22.663	6.36953e-20
chrV	202441	202571	202501	158.294	2.02443e-79	25.7872	2.18029e-14
chrV	202621	202741	202681	116.614	7.50136e-46	25.5828	1.50292e-14
chrV	202801	202931	202871	103.426	1.0939e-36	27.1571	2.27972e-12
chrV	202991	203061	203021	24.3795	0.283385	33.3553	9.12992e-07
chrV	203151	203201	203171	8.46348	0.999397	15.5474	2.38296e-47
chrV	203331	203401	203361	21.7073	0.52275	41.9094	0.00373433
chrV	203401	203611	203501	86.2786	8.94282e-26	39.3031	0.000597712
chrV	203621	203721	203651	28.4691	0.084766	57.5932	0.562522
chrV	203741	203871	203821	42.1249	4.49103e-05	49.3971	0.101492
chrV	204091	204221	204161	40.8451	0.000176141	47.8417	0.0611644
chrV	204221	204281	204261	63.0187	2.39535e-13	52.0277	0.2049
chrV	204401	204551	204471	80.0304	2.99166e-22	35.4326	1.38821e-05
chrV	204551	204701	204631	77.7748	1.4714e-20	36.5056	4.57974e-05
chrV	204751	204871	204811	179.737	4.2481e-98	25.6731	1.17222e-14
chrV	204921	205021	204971	72.1318	7.53447e-18	23.2705	1.24266e-18
chrV	205211	205341	205261	129.774	1.2248e-55	25.4527	9.43443e-15
chrV	205381	205491	205431	115.758	4.00915e-45	25.6772	2.08433e-14
chrV	205541	205641	205591	71.4613	2.52186e-17	23.3475	1.78019e-18
chrV	205711	205811	205751	58.0122	4.50201e-11	21.8278	7.13014e-22
chrV	205861	205981	205911	173.187	1.19845e-92	25.4515	5.75955e-15
chrV	206021	206131	206091	96.9567	4.88667e-32	23.5114	3.79347e-18
chrV	206201	206291	206251	46.603	2.25658e-06	19.2894	2.13579e-29
chrV	206361	206461	206431	57.7295	1.2225e-10	45.0994	0.0204017
chrV	206491	206641	206551	57.1681	1.2225e-10	47.3099	0.0505285
chrV	206711	206821	206791	42.4914	4.49103e-05	35.7849	2.08559e-05
chrV	206911	206951	206931	14.8132	0.950975	48.7829	0.0838341
chrV	207141	207261	207211	134.486	1.48363e-59	23.8663	1.84837e-17
chrV	207521	207561	207541	12.9792	0.984382	19.4973	1.11776e-28
chrV	207681	207721	207701	5.68097	0.999984	10.9105	5.00586e-94
chrV	207801	207911	207861	56.6205	3.26468e-10	30.1982	3.84964e-09
chrV	207951	208071	208011	113.651	1.11612e-43	24.4688	2.27707e-16
chrV	208131	208231	208171	51.4352	3.41865e-08	21.5706	1.61559e-22
chrV	208291	208401	208341	94.8733	9.51509e-31	23.7996	1.36945e-17
chrV	208721	208841	208791	67.458	2.75736e-15	27.6195	8.39118e-12
chrV	208881	209021	208951	96.5493	4.88667e-32	26.8066	8.0763e-13
chrV	209091	209151	209121	21.1782	0.52275	16.6638	7.97325e-41
chrV	209231	209341	209281	78.0714	4.06605e-21	24.4062	1.76884e-16
chrV	209391	209501	209451	89.7984	1.32446e-27	24.6472	4.66638e-16
chrV	209561	209661	209611	79.8538	1.10972e-21	22.5478	3.52906e-20
chrV	209721	209831	209771	111.797	3.00099e-42	23.3103	1.5016e-18
chrV	209871	209981	209921	94.9286	9.51509e-31	28.0458	2.62895e-11
chrV	210051	210171	210101	84.1023	1.40146e-24	24.3875	1.64349e-16
chrV	210241	210291	210261	12.4876	0.984382	39.9246	0.000965343
chrV	210491	210601	210541	151.49	1.87616e-73	24.7593	5.76977e-16
chrV	210661	210761	210731	63.3138	2.39535e-13	43.7618	0.0106565
chrV	210811	210931	210871	135.837	2.38945e-60	24.3469	1.38918e-16
chrV	210971	211111	211041	136.118	3.82029e-61	27.4274	4.92234e-12
chrV	211161	211271	211211	71.3376	2.52186e-17	29.0068	2.83247e-10
chrV	211301	211461	211391	115.655	4.00915e-45	32.2319	1.61093e-07
chrV	211531	211641	211581	73.3997	2.22103e-18	25.787	3.03438e-14
chrV	211791	211921	211851	90.658	3.18153e-28	29.2686	5.20437e-10
chrV	211961	212071	212021	64.3736	8.02283e-14	25.6867	2.15389e-14
chrV	212291	212401	212351	110.805	1.53566e-41	23.3031	1.4522e-18
chrV	212531	212631	212561	47.1573	1.0149e-06	24.2916	1.10168e-16
chrV	212681	212761	212731	38.3739	0.000631164	42.1611	0.00435334
chrV	212811	212911	212871	72.8705	7.53447e-18	22.486	2.56197e-20
chrV	212971	213071	213031	72.4864	7.53447e-18	21.573	1.64577e-22
chrV	213141	213251	213191	110.934	1.53566e-41	24.9572	1.52934e-15
chrV	213411	213501	213451	77.0955	1.4714e-20	19.4276	6.50884e-29
chrV	213581	213691	213631	104.969	2.27948e-37	22.5893	4.4006e-20
chrV	213761	213861	213811	25.6481	0.218599	37.6945	0.000148918
chrV	214031	214161	214111	78.6314	4.06605e-21	49.2082	0.0958158
chrV	214171	214281	214221	68.8759	8.70861e-16	46.1786	0.0325255
chrV	214331	214441	214401	100.663	1.14145e-34	22.7039	7.89009e-20
chrV	214511	214621	214571	132.414	5.59468e-58	24.3099	1.19042e-16
chrV	214691	214791	214751	81.4198	7.96777e-23	23.1172	6.00929e-19
chrV	214971	215081	215031	134.8	1.48363e-59	22.9937	3.32142e-19
chrV	215131	215251	215201	146.099	2.82165e-69	25.262	3.60854e-15
chrV	215311	215421	215361	165.506	1.60752e-85	23.191	6.87924e-19
chrV	215481	215581	215541	134.079	1.48363e-59	23.0573	4.53392e-19
chrV	215661	215741	215701	38.8419	0.000631164	18.4467	1.40003e-32
chrV	215811	215921	215861	131.668	3.39741e-57	23.6646	7.51946e-18
chrV	215961	216081	216021	102.545	5.19985e-36	23.4013	2.29131e-18
chrV	216141	216271	216191	118.6	2.56038e-47	27.6373	8.82433e-12
chrV	216311	216421	216371	45.1576	4.91726e-06	23.0942	5.38201e-19
chrV	216511	216641	216581	44.471	1.04973e-05	43.4095	0.00885982
chrV	216691	216791	216741	52.1033	1.39744e-08	49.7388	0.112345
chrV	216851	216961	216901	42.3206	4.49103e-05	46.5024	0.0370823
chrV	217011	217131	217071	85.4975	3.56054e-25	27.4165	4.7881e-12
chrV	217361	217481	217411	143.582	8.35128e-67	25.8275	3.31909e-14
chrV	217541	217641	217581	62.633	7.04369e-13	22.7872	1.19548e-19
chrV	217721	217781	217761	22.3535	0.438025	14.5635	3.35582e-54
chrV	217931	217981	217961	10.9415	0.996316	43.1874	0.00784817
chrV	218051	218161	218101	35.5259	0.00358607	43.8582	0.0112026
chrV	218171	218231	218201	42.147	4.49103e-05	54.8345	0.364959
chrV	218391	218561	218481	30.5193	0.0392273	42.2928	0.00471367
chrV	218621	218681	218651	27.6654	0.119546	39.2266	0.000561591
chrV	218771	218841	218821	47.1226	1.0149e-06	42.9657	0.00694737
chrV	218881	219031	218961	84.3076	1.40146e-24	49.7169	0.111628
chrV	219031	219181	219111	60.3325	5.81346e-12	43.9441	0.0117057
chrV	219231	219341	219281	25.4775	0.218599	45.5894	0.0253684
chrV	219391	219461	219431	46.4338	2.25658e-06	33.4766	1.08936e-06
chrV	219591	219671	219611	44.9596	1.04973e-05	18.3787	7.37929e-33
chrV	219721	219821	219761	61.8051	2.03949e-12	26.8964	1.0564e-12
chrV	219901	220001	219951	66.9043	8.60593e-15	21.1232	1.0613e-23
chrV	220071	220121	220091	20.2265	0.60773	43.2668	0.00819462
chrV	220201	220321	220271	118.025	2.56038e-47	26.055	7.50051e-14
chrV	220381	220451	220411	28.4366	0.084766	44.9252	0.0188267
chrV	220531	220661	220601	178.594	3.48886e-97	27.1322	1.19579e-12
chrV	220701	220811	220761	81.1432	7.96777e-23	23.5032	3.64412e-18
chrV	220881	220991	220941	123.749	4.76855e-51	23.9731	2.91319e-17
chrV	221041	221171	221101	124.807	8.35341e-52	25.1451	3.10968e-15
chrV	221221	221321	221271	72.8846	7.53447e-18	22.4582	2.22489e-20
chrV	221441	221481	221461	8.96247	0.999397	14.0618	3.42798e-58
chrV	221821	221891	221861	21.9318	0.52275	30.4074	5.85751e-09
chrV	221951	222081	222011	119.847	4.67135e-48	26.1176	9.22029e-14
chrV	222121	222221	222161	61.2533	2.03949e-12	43.6142	0.0098668
chrV	222801	222871	222831	33.5897	0.010092	16.2241	3.02071e-43
chrV	222961	223061	223021	37.114	0.0011537	22.6207	5.1328e-20
chrV	223551	223661	223621	41.7003	8.99318e-05	35.0779	9.09666e-06
chrV	223761	223871	223801	37.635	0.0011537	36.1665	3.18632e-05
chrV	224021	224151	224091	62.201	7.04369e-13	27.8861	1.72508e-11
chrV	224231	224341	224291	69.7487	2.71175e-16	22.6287	5.36552e-20
chrV	224401	224451	224431	33.8455	0.010092	33.6385	1.36986e-06
chrV	224551	224641	224591	61.0514	2.03949e-12	19.3739	4.20645e-29
chrV	224731	224771	224751	6.39112	0.999938	11.1499	1.8926e-90
chrV	224851	224971	224921	158.452	2.02443e-79	25.4847	8.38293e-15
chrV	225021	225131	225071	134.357	1.48363e-59	24.3136	1.21196e-16
chrV	225181	225281	225221	95.6174	2.16744e-31	30.2287	4.1012e-09
chrV	225871	225961	225911	46.1866	2.25658e-06	21.8597	8.68428e-22
chrV	226321	226381	226361	10.0215	0.996316	33.2907	8.30718e-07
chrV	226541	226651	226601	34.734	0.00609248	28.1826	3.75232e-11
chrV	226731	226851	226801	94.0748	9.51509e-31	26.617	4.5177e-13
chrV	227501	227611	227561	109.322	7.7884e-41	23.8765	1.91539e-17
chrV	227691	227791	227721	58.386	4.50201e-11	22.1118	3.50275e-21
chrV	227831	227941	227891	88.0764	5.45359e-27	23.5859	5.3153e-18
chrV	228001	228111	228061	108.045	3.91463e-40	24.0395	3.85695e-17
chrV	228171	228281	228211	108.458	3.91463e-40	25.0008	1.81131e-15
chrV	228431	228471	228451	7.4885	0.999793	13.6208	5.43218e-62
chrV	228581	228691	228631	100.234	1.14145e-34	24.0507	4.04504e-17
chrV	228741	228831	228791	61.5924	2.03949e-12	20.1853	1.99745e-26
chrV	228911	229041	228981	161.279	5.10418e-82	26.9538	7.90982e-13
chrV	229091	229201	229151	106.787	9.62279e-39	24.1266	5.55866e-17
chrV	229251	229351	229301	77.8947	1.4714e-20	20.6653	5.48309e-25
chrV	229421	229541	229481	156.775	1.05925e-77	26.1935	7.84188e-14
chrV	229691	229821	229771	164.841	1.21771e-84	28.992	1.96285e-10
chrV	229861	229991	229911	152.795	2.68674e-74	32.0512	1.04178e-07
chrV	230041	230151	230111	136.422	3.82029e-61	24.1011	5.01916e-17
chrV	230221	230331	230271	90.2289	3.18153e-28	33.0063	5.44947e-07
chrV	230361	230471	230411	133.503	9.14451e-59	31.6408	5.54699e-08
chrV	230541	230651	230601	85.3063	3.56054e-25	24.5548	3.22096e-16
chrV	230741	230781	230761	5.82372	0.999984	34.6347	5.22275e-06
chrV	230861	230981	230931	160.4	3.77347e-81	25.9658	3.96627e-14
chrV	231071	231121	231091	14.3842	0.950975	14.6346	1.17439e-53
chrV	231211	231301	231281	62.2849	7.04369e-13	21.2826	2.86222e-23
chrV	231521	231631	231581	52.804	1.39744e-08	24.2568	9.61525e-17
chrV	231701	231781	231741	25.6762	0.218599	18.7665	2.52893e-31
chrV	232411	232461	232431	15.8992	0.921158	15.7425	4.08172e-46
chrV	232731	232811	232781	30.665	0.0392273	19.6011	2.5398e-28
chrV	232891	232981	232921	50.5476	8.21043e-08	19.6787	4.65729e-28
chrV	233041	233151	233091	108.438	3.91463e-40	24.064	4.28063e-17
chrV	233241	233281	233261	10.0421	0.996316	12.5096	4.21788e-73
chrV	233371	233411	233391	10.4682	0.996316	12.5186	5.30073e-73
chrV	233521	233581	233561	40.8112	0.000176141	23.7283	1.00643e-17
chrV	233921	234041	233981	63.8017	2.39535e-13	24.5012	2.58081e-16
chrV	234251	234381	234321	140.591	2.32286e-64	26.2596	1.399e-13
chrV	234421	234551	234481	95.5203	2.16744e-31	25.6405	1.83831e-14
chrV	234591	234721	234641	135.374	2.38945e-60	29.2301	4.27796e-10
chrV	235061	235131	235091	39.1311	0.000337287	16.6225	4.86224e-41
chrV	235231	235311	235281	47.9571	1.0149e-06	18.9811	1.62438e-30
chrV	235381	235501	235431	113.735	1.11612e-43	25.1471	3.12651e-15
chrV	235771	235831	235801	8.92863	0.999397	45.345	0.0227844
chrV	235871	236031	235951	67.1252	2.75736e-15	41.6755	0.00322893
chrV	236031	236181	236121	94.0675	9.51509e-31	33.336	8.90228e-07
chrV	236241	236381	236301	144.415	1.26175e-67	29.8352	1.63983e-09
chrV	236391	236531	236461	156.921	1.05925e-77	33.7395	1.37923e-06
chrV	236581	236711	236641	157.433	1.46898e-78	26.2322	1.02978e-13
chrV	236751	236871	236811	111.403	3.00099e-42	24.299	1.14423e-16
chrV	236921	237041	236981	120.357	8.4526e-49	25.0125	1.88814e-15
chrV	237111	237211	237151	56.9002	3.26468e-10	22.009	1.98071e-21
chrV	237461	237501	237481	13.2986	0.971366	11.8413	5.06046e-81
chrV	237591	237701	237631	62.3041	7.04369e-13	23.875	1.8976e-17
chrV	237871	237971	237921	56.1377	3.26468e-10	21.0302	5.90354e-24
chrV	238031	238121	238061	56.2813	3.26468e-10	25.8641	3.94401e-14
chrV	238611	238701	238651	60.3818	5.81346e-12	19.7991	1.16666e-27
chrV	238971	239051	239001	34.6	0.00609248	18.5165	2.68124e-32
chrV	239141	239241	239191	52.3123	1.39744e-08	21.0475	6.65122e-24
chrV	239361	239401	239381	13.1463	0.971366	13.7274	4.83172e-61
chrV	239531	239631	239591	50.329	8.21043e-08	21.3535	4.4117e-23
chrV	239711	239821	239781	81.1277	7.96777e-23	24.2501	9.32897e-17
chrV	239921	240011	239981	38.1105	0.000631164	34.6093	5.05838e-06
chrV	240071	240181	240131	62.4395	7.04369e-13	24.6388	4.4921e-16
chrV	240281	240361	240321	32.6086	0.0162916	20.6353	4.50991e-25
chrV	240531	240611	240581	39.2842	0.000337287	18.4264	1.15124e-32
chrV	240701	240811	240751	52.5493	1.39744e-08	34.1133	2.64261e-06
chrV	240831	240951	240891	50.5955	8.21043e-08	45.4346	0.0237058
chrV	240981	241121	241061	81.645	7.96777e-23	31.1204	2.32004e-08
chrV	241181	241251	241231	75.1232	1.85508e-19	37.2385	9.63346e-05
chrV	241321	241411	241351	42.0396	4.49103e-05	43.4489	0.00904555
chrV	241481	241581	241541	32.8442	0.0162916	22.9689	2.93389e-19
chrV	242481	242601	242541	94.4642	9.51509e-31	24.613	4.06824e-16
chrV	242681	242801	242731	86.2652	8.94282e-26	25.2476	4.522e-15
chrV	243111	243181	243161	19.0182	0.689092	22.1106	3.4805e-21
chrV	243261	243331	243291	17.3079	0.827544	24.5193	2.76854e-16
chrV	243461	243551	243501	33.1819	0.010092	22.9577	2.7872e-19
chrV	243841	244011	243901	49.1841	1.93521e-07	37.0282	7.82338e-05
chrV	244101	244141	244121	35.2366	0.00358607	55.3253	0.397657
chrV	244271	244311	244291	6.13229	0.999938	40.8223	0.00183928
chrV	244471	244621	244531	54.7557	2.21213e-09	38.7355	0.000375249
chrV	244621	244711	244671	39.9333	0.000337287	41.0974	0.00221667
chrV	244811	244871	244841	17.9938	0.827544	17.0587	8.50725e-39
chrV	244951	245061	244991	38.3429	0.000631164	24.8712	1.10502e-15
chrV	245091	245181	245151	31.9257	0.0256191	55.2646	0.393506
chrV	245221	245351	245301	93.1557	4.13392e-30	26.3743	2.1099e-13
chrV	245411	245531	245461	134.353	1.48363e-59	25.27	4.91885e-15
chrV	245571	245681	245621	62.644	7.04369e-13	33.3874	9.58171e-07
chrV	245761	245811	245791	18.1594	0.76328	44.3948	0.0146328
chrV	245881	246011	245951	171.183	7.51109e-91	25.5426	9.75453e-15
chrV	246061	246191	246121	143.133	8.35128e-67	25.4143	7.43124e-15
chrV	246231	246341	246281	91.3019	7.56e-29	25.7432	2.60591e-14
chrV	246401	246511	246451	109.275	7.7884e-41	24.2474	9.24802e-17
chrV	247001	247121	247081	183.011	8.83793e-102	26.5208	1.82633e-13
chrV	247201	247281	247241	39.0082	0.000337287	19.3817	4.50827e-29
chrV	247361	247431	247401	37.749	0.0011537	16.9212	1.7435e-39
chrV	247511	247621	247581	107.603	1.94979e-39	24.5179	2.7806e-16
chrV	247701	247781	247761	31.933	0.0256191	54.767	0.360544
chrV	247821	247941	247891	117.562	1.39171e-46	28.2236	4.1575e-11
chrV	247981	248121	248051	135.658	2.38945e-60	27.8405	1.3799e-11
chrV	248181	248281	248231	43.1508	2.19453e-05	22.0771	2.88571e-21
chrV	248491	248541	248521	24.3574	0.283385	14.1568	2.07771e-57
chrV	248781	248861	248841	31.3148	0.0256191	21.0451	6.51974e-24
chrV	249181	249221	249201	7.96688	0.999793	37.9067	0.000181135
chrV	249271	249331	249311	11.6185	0.992096	42.5224	0.00539476
chrV	249411	249501	249451	28.9585	0.084766	20.3561	6.60511e-26
chrV	249561	249671	249611	50.8723	8.21043e-08	24.9518	1.50888e-15
chrV	249751	249811	249781	15.8384	0.921158	15.4487	5.58267e-48
chrV	249901	249991	249931	39.1916	0.000337287	22.081	2.93633e-21
chrV	250091	250191	250121	60.3885	5.81346e-12	23.1047	5.64037e-19
chrV	250401	250481	250451	26.3326	0.163945	19.5694	1.98254e-28
chrV	250631	250761	250691	190.03	2.58887e-108	26.6551	2.72361e-13
chrV	250821	250921	250871	81.3418	7.96777e-23	21.9714	1.61289e-21
chrV	250981	251061	251021	32.4813	0.0162916	20.2997	4.52113e-26
chrV	251181	251231	251211	14.5438	0.950975	15.2144	1.53113e-49
chrV	251341	251451	251411	44.1105	1.04973e-05	24.1214	5.46842e-17
chrV	251771	251881	251831	103.665	1.0939e-36	23.3221	1.58241e-18
chrV	251971	252071	252011	76.57	5.25794e-20	21.4852	9.74053e-23
chrV	252121	252231	252191	107.706	1.94979e-39	23.217	9.68832e-19
chrV	252301	252411	252351	99.7812	5.27026e-34	22.0641	2.68554e-21
chrV	252461	252571	252511	78.9596	4.06605e-21	22.1026	3.33175e-21
chrV	252631	252691	252671	76.573	5.25794e-20	23.8701	1.85813e-17
chrV	252811	252881	252851	26.7226	0.163945	49.9497	0.119373
chrV	252931	253031	252981	62.9951	7.04369e-13	23.1509	7.05936e-19
chrV	253111	253251	253191	67.7109	2.75736e-15	28.8299	1.86688e-10
chrV	253331	253451	253401	33.1164	0.010092	26.6067	4.39012e-13
chrV	253511	253631	253581	72.0132	7.53447e-18	26.8615	9.51419e-13
chrV	254011	254131	254051	137.135	6.06381e-62	24.3795	1.59102e-16
chrV	254181	254281	254231	106.361	9.62279e-39	21.266	2.59711e-23
chrV	254361	254471	254401	193.327	3.79262e-111	24.6217	1.90266e-16
chrV	254641	254751	254681	97.6007	1.09057e-32	21.4557	8.20454e-23
chrV	254811	254921	254871	159.379	2.7725e-80	24.7915	5.39777e-16
chrV	255001	255081	255031	27.4233	0.119546	18.026	2.51932e-34
chrV	255151	255261	255211	67.8198	2.75736e-15	22.7112	8.13065e-20
chrV	255341	255411	255371	29.0172	0.0584602	16.7559	2.44007e-40
chrV	255491	255581	255531	17.2704	0.827544	24.2647	9.93615e-17
chrV	255691	255731	255711	11.7473	0.992096	36.0488	2.79544e-05
chrV	255761	255881	255841	39.6433	0.000337287	29.8315	1.79605e-09
chrV	256151	256211	256181	28.4499	0.084766	14.4989	1.05832e-54
chrV	256401	256441	256421	11.5875	0.992096	13.9358	3.07024e-59
chrV	256591	256631	256611	6.87898	0.999938	13.4907	3.54752e-63
chrV	256741	256781	256761	9.05146	0.998433	11.1365	1.20373e-90
chrV	256901	257011	256951	43.713	2.19453e-05	29.1634	4.0737e-10
chrV	257041	257121	257091	15.9023	0.921158	54.1504	0.321551
chrV	257121	257231	257201	29.0924	0.0584602	58.5039	0.633464
chrV	257271	257441	257351	62.5506	7.04369e-13	37.7413	0.000155794
chrV	257451	257561	257521	43.0735	2.19453e-05	31.6728	6.25021e-08
chrV	257641	257731	257691	50.2944	8.21043e-08	19.873	2.01031e-27
chrV	257811	257901	257861	60.5849	5.81346e-12	19.2346	1.35557e-29
chrV	257961	258071	258011	105.193	4.7054e-38	23.543	4.36683e-18
chrV	258731	258801	258781	23.7135	0.357227	19.1018	4.50458e-30
chrV	258901	259011	258971	70.8894	8.32682e-17	23.038	4.1183e-19
chrV	259091	259131	259111	8.7425	0.999397	31.3706	3.65991e-08
chrV	259241	259331	259291	30.3295	0.0392273	33.8778	1.91846e-06
chrV	259381	259441	259421	10.9554	0.996316	40.2598	0.00123663
chrV	261991	262061	262041	17.4382	0.827544	20.5863	3.20837e-25
chrV	262171	262211	262191	6.2307	0.999938	35.628	1.74062e-05
chrV	262301	262341	262321	10.0384	0.996316	31.141	2.40802e-08
chrV	262831	262901	262871	27.4674	0.119546	19.2873	2.08526e-29
chrV	263011	263131	263081	82.186	2.09677e-23	26.0095	6.44953e-14
chrV	263221	263341	263301	54.1449	2.21213e-09	29.7099	1.37906e-09
chrV	263521	263621	263591	38.1773	0.000631164	24.4804	2.3927e-16
chrV	263721	263761	263741	14.1676	0.950975	13.0901	5.23805e-67
chrV	264021	264061	264041	8.46435	0.999397	12.6643	2.00661e-71
chrV	264661	264751	264711	42.969	4.49103e-05	18.768	2.56106e-31
chrV	265001	265071	265021	16.4028	0.880283	20.7559	1.00602e-24
chrV	265191	265331	265261	57.4867	1.2225e-10	29.2855	5.39502e-10
chrV	265591	265681	265631	23.2601	0.357227	21.3484	4.27785e-23
chrV	266531	266581	266551	17.8952	0.827544	28.8136	1.79544e-10
chrV	266681	266801	266751	63.8584	2.39535e-13	27.7284	1.13277e-11
chrV	266901	266951	266931	16.4874	0.880283	46.9311	0.0438188
chrV	267011	267071	267051	24.1425	0.283385	47.6227	0.0565939
chrV	267111	267231	267171	60.3024	5.81346e-12	37.4928	0.000123143
chrV	267311	267431	267361	61.4637	2.03949e-12	27.5565	7.05391e-12
chrV	267521	267561	267541	18.2256	0.76328	32.6873	3.33362e-07
chrV	267641	267731	267691	34.692	0.00609248	20.6981	6.82521e-25
chrV	267811	267901	267861	40.5927	0.000176141	19.0189	2.23922e-30
chrV	267981	268091	268031	92.7259	1.77725e-29	23.5424	4.34219e-18
chrV	268951	269081	269021	64.3823	8.02283e-14	26.9656	1.29583e-12
chrV	269231	269301	269271	43.0964	2.19453e-05	17.0705	9.73619e-39
chrV	269511	269611	269571	41.9689	8.99318e-05	47.6138	0.0564179
chrV	269611	269751	269691	89.1221	1.32446e-27	37.6901	0.000148315
chrV	269831	269871	269851	6.99464	0.999938	14.3804	1.2746e-55
chrV	269971	270061	270011	29.6701	0.0584602	21.0258	5.7419e-24
chrV	270131	270211	270171	36.3487	0.00205897	18.2884	3.20804e-33
chrV	270621	270711	270671	39.9518	0.000337287	28.8016	1.74041e-10
chrV	270761	270881	270821	118.591	2.56038e-47	24.1812	6.98885e-17
chrV	270931	271041	271001	81.2079	7.96777e-23	33.1193	6.44987e-07
chrV	271081	271181	271141	45.1548	4.91726e-06	21.8996	1.07037e-21
chrV	271331	271431	271371	46.3316	2.25658e-06	22.2055	5.85278e-21
chrV	271521	271611	271571	60.8897	5.81346e-12	20.7595	1.01993e-24
chrV	271721	271831	271771	126.2	2.50323e-53	24.2155	8.0387e-17
chrV	271921	271961	271941	5.2548	0.999984	43.1369	0.0076361
chrV	272021	272131	272081	52.3506	1.39744e-08	24.5448	3.0878e-16
chrV	272451	272531	272501	26.0361	0.163945	20.6157	3.97321e-25
chrV	272611	272731	272671	104.926	2.27948e-37	23.8788	1.94005e-17
chrV	272791	272901	272841	71.8299	2.52186e-17	22.5786	4.15008e-20
chrV	272971	273071	273011	67.6667	2.75736e-15	22.4995	2.76857e-20
chrV	273131	273221	273161	40.6862	0.000176141	31.9743	1.04812e-07
chrV	273281	273391	273331	56.4792	3.26468e-10	25.6478	1.88569e-14
chrV	273471	273591	273541	60.5401	5.81346e-12	25.146	3.12091e-15
chrV	273651	273751	273701	23.1666	0.357227	24.9198	1.33284e-15
chrV	273811	273911	273861	34.163	0.00609248	23.0971	5.43859e-19
chrV	274411	274531	274451	69.06	2.71175e-16	24.782	7.85622e-16
chrV	274631	274671	274651	19.7894	0.689092	13.2782	3.48382e-65
chrV	274761	274831	274801	19.1183	0.689092	18.7381	1.98266e-31
chrV	274951	275011	274991	53.8144	5.60973e-09	30.4207	6.03123e-09
chrV	275291	275411	275341	99.5186	5.27026e-34	25.7385	2.56952e-14
chrV	275491	275571	275541	37.5997	0.0011537	28.1758	3.67759e-11
chrV	275631	275741	275691	45.8715	4.91726e-06	23.8986	2.1018e-17
chrV	275801	275901	275851	41.7121	8.99318e-05	24.1156	5.32116e-17
chrV	275951	276081	276021	128.691	7.27045e-55	26.2613	1.46897e-13
chrV	276151	276221	276181	24.9351	0.283385	16.3551	1.66044e-42
chrV	276431	276471	276451	9.57475	0.998433	12.5701	1.89826e-72
chrV	276561	276671	276631	57.4859	1.2225e-10	24.054	4.10162e-17
chrV	276751	276861	276791	38.5557	0.000631164	28.1508	3.45758e-11
chrV	276971	277091	277041	99.6377	5.27026e-34	24.6385	4.45461e-16
chrV	277151	277261	277201	100.082	1.14145e-34	25.6338	1.79224e-14
chrV	277301	277421	277361	82.0859	2.09677e-23	26.4238	2.4777e-13
chrV	277481	277591	277531	34.542	0.00609248	40.715	0.00170763
chrV	277611	277721	277671	42.5142	4.49103e-05	50.1353	0.125857
chrV	277731	277881	277801	67.2562	2.75736e-15	40.4295	0.00139684
chrV	277951	278051	277991	45.5367	4.91726e-06	36.6998	5.60513e-05
chrV	278421	278501	278451	54.4805	2.21213e-09	29.0885	3.43395e-10
chrV	278561	278691	278611	82.6996	2.09677e-23	26.9573	1.26654e-12
chrV	278721	278831	278771	71.0189	2.52186e-17	38.6359	0.000344825
chrV	278901	278961	278921	15.0375	0.921158	50.5399	0.14071
chrV	279051	279151	279081	55.3098	8.57174e-10	23.8658	1.82378e-17
chrV	279211	279331	279261	74.6581	6.46099e-19	24.7162	6.11443e-16
chrV	279381	279481	279431	43.7748	2.19453e-05	24.1667	6.6299e-17
chrV	279551	279621	279601	30.7452	0.0392273	17.3426	2.07972e-37
chrV	279991	280041	280011	15.9877	0.921158	24.8476	1.00471e-15
chrV	280111	280211	280161	41.0924	8.99318e-05	28.8621	2.01097e-10
chrV	280261	280361	280311	32.0545	0.0162916	32.8393	4.23027e-07
chrV	280401	280511	280461	48.8197	4.47505e-07	27.4269	4.95262e-12
chrV	280571	280611	280591	6.59801	0.999938	46.1075	0.0315787
chrV	280711	280811	280751	42.6578	4.49103e-05	21.2297	2.07757e-23
chrV	281291	281371	281331	43.4886	2.19453e-05	18.2824	3.03072e-33
chrV	281601	281691	281641	47.7519	1.0149e-06	20.9656	3.93036e-24
chrV	281741	281871	281821	123.672	4.76855e-51	26.2278	1.32067e-13
chrV	281961	282061	282011	61.6499	2.03949e-12	22.3881	1.54504e-20
chrV	282131	282231	282181	48.9794	4.47505e-07	20.8909	2.4175e-24
chrV	282311	282421	282371	72.7786	7.53447e-18	23.8086	1.4207e-17
chrV	282521	282601	282551	36.1412	0.00205897	18.5046	2.42281e-32
chrV	282671	282741	282701	19.0315	0.689092	19.6383	3.36808e-28
chrV	282811	282961	282871	101.606	2.44811e-35	37.3399	0.000106364
chrV	282961	283041	283011	58.0026	4.50201e-11	58.6629	0.646027
chrV	283061	283181	283121	40.2057	0.000176141	44.3583	0.0143803
chrV	283231	283351	283301	113.325	1.11612e-43	25.3656	6.95074e-15
chrV	283451	283511	283481	13.8748	0.971366	14.7399	6.85023e-53
chrV	283651	283771	283721	84.1134	1.40146e-24	25.3785	7.26478e-15
chrV	283841	283881	283861	11.9555	0.992096	45.1776	0.0211239
chrV	283991	284071	284021	48.4443	4.47505e-07	18.6547	9.43591e-32
chrV	284151	284261	284201	91.5219	7.56e-29	23.853	1.72446e-17
chrV	284971	285031	285001	10.9966	0.996316	18.1969	1.34144e-33
chrV	285251	285451	285341	142.217	5.48953e-66	41.4804	0.00268082
chrV	285491	285631	285561	65.0094	2.64712e-14	41.4661	0.00282439
chrV	285751	285821	285801	15.9538	0.921158	66.7094	0.734298
chrV	285881	285981	285951	53.1874	5.60973e-09	40.6449	0.00162632
chrV	286041	286191	286101	68.5749	8.70861e-16	45.2692	0.0220266
chrV	286261	286371	286311	62.6596	7.04369e-13	43.5153	0.00936553
chrV	286371	286521	286441	124.247	8.35341e-52	45.0019	0.0191241
chrV	286571	286681	286631	49.5328	1.93521e-07	24.6855	5.38342e-16
chrV	286751	286851	286801	41.1366	8.99318e-05	22.5964	4.53309e-20
chrV	286941	287001	286961	26.025	0.163945	15.7495	4.51329e-46
chrV	287111	287191	287161	34.9563	0.00609248	19.2174	1.18423e-29
chrV	287451	287531	287511	30.0558	0.0392273	19.3011	2.31913e-29
chrV	287661	287761	287721	60.2707	5.81346e-12	22.8477	1.61065e-19
chrV	287981	288041	288001	16.4462	0.880283	16.259	4.77266e-43
chrV	288131	288231	288171	59.9168	1.63092e-11	22.4918	2.65917e-20
chrV	288301	288391	288341	44.3916	1.04973e-05	19.8125	1.27596e-27
chrV	288611	288731	288671	178.191	3.48886e-97	25.5677	7.80656e-15
chrV	288801	288891	288841	59.1734	1.63092e-11	20.486	1.63072e-25
chrV	288961	289071	289021	86.6251	8.94282e-26	24.1754	6.83777e-17
chrV	289371	289431	289391	10.4468	0.996316	17.3747	2.9547e-37
chrV	289521	289611	289581	50.3254	8.21043e-08	20.007	5.48982e-27
chrV	289691	289781	289721	29.6053	0.0584602	20.8967	2.49847e-24
chrV	289861	289951	289901	73.5829	2.22103e-18	20.0753	9.14237e-27
chrV	290021	290141	290091	50.5484	8.21043e-08	26.8506	9.22366e-13
chrV	290251	290311	290291	9.96565	0.998433	34.5039	4.41555e-06
chrV	290391	290441	290411	15.3062	0.921158	17.5628	2.23335e-36
chrV	290531	290611	290581	15.9251	0.921158	20.6446	4.77514e-25
chrV	290741	290821	290771	37.6924	0.0011537	30.7327	1.11503e-08
chrV	291031	291091	291061	13.7438	0.971366	15.8342	1.49439e-45
chrV	291431	291511	291481	33.7736	0.010092	18.1869	1.21832e-33
chrV	292461	292581	292511	43.8448	2.19453e-05	25.7612	2.7723e-14
chrV	292981	293021	293001	12.7842	0.984382	14.4332	3.35497e-55
chrV	293121	293161	293141	8.32076	0.999397	12.6987	4.69339e-71
chrV	293271	293381	293321	123.798	4.76855e-51	24.4981	2.56194e-16
chrV	293461	293501	293481	6.92768	0.999938	12.7235	8.62752e-71
chrV	293601	293701	293661	62.7508	7.04369e-13	21.0719	7.72104e-24
chrV	293771	293881	293811	33.3483	0.010092	27.2585	3.04861e-12
chrV	294031	294121	294071	36.7284	0.00205897	20.6957	6.71781e-25
chrV	294181	294301	294261	59.4634	1.63092e-11	27.2268	2.78326e-12
chrV	294511	294591	294571	39.045	0.000337287	36.4069	4.1256e-05
chrV	295411	295501	295461	70.8931	8.32682e-17	19.2372	1.39427e-29
chrV	295601	295661	295641	13.6805	0.971366	33.409	9.87011e-07
chrV	295741	295851	295771	90.9008	3.18153e-28	24.1322	5.73719e-17
chrV	295891	296011	295951	60.9949	5.81346e-12	25.3271	6.04955e-15
chrV	296071	296201	296151	82.1764	2.09677e-23	26.6404	4.83869e-13
chrV	296371	296491	296441	49.0367	1.93521e-07	26.2979	1.64943e-13
chrV	296611	296721	296681	27.7058	0.119546	26.3454	1.92027e-13
chrV	296881	296921	296901	37.3716	0.0011537	52.3926	0.222897
chrV	297031	297121	297071	43.1597	2.19453e-05	41.5478	0.00297608
chrV	297221	297361	297291	90.8397	3.18153e-28	27.7643	1.24294e-11
chrV	297441	297541	297481	24.9609	0.283385	22.394	1.58208e-20
chrV	297591	297701	297651	49.2745	1.93521e-07	23.4836	3.34324e-18
chrV	297751	297881	297831	101.414	2.44811e-35	30.3457	5.19417e-09
chrV	297921	298021	297961	48.4194	4.47505e-07	41.1354	0.00227236
chrV	298331	298431	298381	110.042	1.53566e-41	22.2947	9.417e-21
chrV	298701	298801	298751	86.3557	8.94282e-26	23.4144	2.42674e-18
chrV	298881	298971	298931	48.3642	4.47505e-07	20.2733	3.73225e-26
chrV	299031	299151	299101	179.02	4.2481e-98	26.0455	4.25054e-14
chrV	299221	299311	299271	67.7139	2.75736e-15	19.7784	1.00345e-27
chrV	299401	299471	299431	26.6535	0.163945	17.0672	9.47827e-39
chrV	299541	299661	299601	58.3183	4.50201e-11	28.6496	1.20825e-10
chrV	299711	299831	299761	79.7956	1.10972e-21	28.2727	4.71963e-11
chrV	299891	299951	299921	36.4192	0.00205897	36.5552	4.8208e-05
chrV	300201	300331	300261	84.3157	1.40146e-24	26.0966	8.58928e-14
chrV	300401	300461	300421	23.4478	0.357227	33.5351	1.18398e-06
chrV	300531	300591	300561	43.7484	2.19453e-05	29.5924	1.0703e-09
chrV	300671	300791	300751	72.2023	7.53447e-18	32.0363	1.16406e-07
chrV	300841	300931	300901	43.7388	2.19453e-05	20.4622	1.39141e-25
chrV	301031	301071	301051	5.72877	0.999984	22.2514	7.38303e-21
chrV	301151	301281	301211	137.386	6.06381e-62	26.7013	5.77494e-13
chrV	301341	301471	301401	76.4987	5.25794e-20	26.7851	7.55507e-13
chrV	301921	301971	301951	16.5397	0.880283	15.7963	8.64287e-46
chrV	302111	302181	302131	45.3483	4.91726e-06	18.1265	6.85162e-34
chrV	302261	302341	302291	27.9782	0.119546	19.2091	1.09892e-29
chrV	302461	302521	302491	24.5878	0.283385	15.3872	2.28257e-48
chrV	302941	302981	302961	7.97409	0.999793	40.6771	0.00166333
chrV	303081	303121	303101	25.2243	0.218599	31.7191	6.77979e-08
chrV	303971	304031	303991	22.9245	0.438025	17.711	1.06404e-35
chrV	304291	304401	304331	82.0616	2.09677e-23	24.6452	4.61779e-16
chrV	304601	304681	304651	63.5611	2.39535e-13	42.1827	0.00441504
chrV	304731	304841	304761	49.8007	1.93521e-07	51.2096	0.167768
chrV	304961	305001	304981	8.30825	0.999397	41.0562	0.00215394
chrV	305141	305191	305171	31.1419	0.0256191	55.3316	0.39807
chrV	305311	305431	305351	53.8078	5.60973e-09	49.2185	0.096119
chrV	305431	305571	305501	54.7638	2.21213e-09	40.5822	0.00155728
chrV	305841	305881	305861	11.6907	0.992096	13.1955	5.54475e-66
chrV	306211	306331	306271	66.142	8.60593e-15	25.4921	1.08509e-14
chrV	306621	306711	306651	29.3882	0.0584602	23.3187	1.55709e-18
chrV	306801	306901	306861	42.253	4.49103e-05	24.0358	3.82869e-17
chrV	307001	307111	307041	40.6612	0.000176141	24.8924	1.19814e-15
chrV	307161	307211	307191	12.5414	0.984382	46.189	0.03266
chrV	307341	307461	307391	135.35	2.38945e-60	23.6908	8.52336e-18
chrV	307631	307711	307671	20.0228	0.60773	19.7324	6.9885e-28
chrV	307931	308021	307971	57.55	1.2225e-10	20.8573	1.94455e-24
chrV	308121	308191	308151	22.9349	0.438025	17.874	5.68455e-35
chrV	308281	308351	308311	16.2755	0.880283	18.7001	1.40431e-31
chrV	308441	308541	308481	78.8772	4.06605e-21	22.6482	5.94675e-20
chrV	308801	308881	308851	48.9889	4.47505e-07	45.695	0.0265454
chrV	308911	309061	308981	90.7132	3.18153e-28	40.1568	0.00114692
chrV	309141	309181	309161	6.08951	0.999938	35.1132	9.46492e-06
chrV	309291	309401	309371	35.3683	0.00358607	50.0309	0.122189
chrV	309481	309551	309521	36.3295	0.00205897	34.7126	5.77365e-06
chrV	309741	309851	309801	44.789	1.04973e-05	25.8115	3.31906e-14
chrV	309941	310031	310001	46.422	2.25658e-06	19.8814	2.1534e-27
chrV	310291	310421	310371	60.7328	5.81346e-12	29.2439	4.8867e-10
chrV	310471	310561	310521	21.7758	0.52275	22.4317	1.93671e-20
chrV	310671	310781	310711	33.6456	0.010092	25.6486	1.89078e-14
chrV	310851	310981	310911	70.6326	8.32682e-17	27.7488	1.19184e-11
chrV	311021	311181	311101	114.905	2.12448e-44	30.1762	3.67961e-09
chrV	311221	311331	311271	63.2564	2.39535e-13	31.1967	2.67252e-08
chrV	311361	311511	311441	158.618	2.02443e-79	30.2095	3.28239e-09
chrV	311711	311891	311841	85.1931	3.56054e-25	37.0764	8.21104e-05
chrV	312261	312331	312291	18.5289	0.76328	18.1551	8.89143e-34
chrV	312431	312501	312461	19.8602	0.689092	18.2167	1.60843e-33
chrV	312611	312691	312651	31.6894	0.0256191	28.6792	1.29205e-10
chrV	312741	312881	312801	117.001	1.39171e-46	28.7029	1.37209e-10
chrV	312911	313011	312961	39.664	0.000337287	55.4921	0.409019
chrV	313011	313181	313101	62.6603	7.04369e-13	40.2396	0.0012196
chrV	313231	313391	313301	62.9311	7.04369e-13	37.1467	8.80876e-05
chrV	313401	313461	313441	40.6561	0.000176141	50.9927	0.158696
chrV	313661	313731	313691	22.7317	0.438025	21.5713	1.61479e-22
chrV	313991	314101	314051	44.4836	1.04973e-05	24.1932	7.36754e-17
chrV	314241	314391	314291	46.5259	2.25658e-06	50.4863	0.138717
chrV	314801	314881	314831	34.3027	0.00609248	39.056	0.000489726
chrV	314961	315071	315011	50.0185	8.21043e-08	25.4027	7.9072e-15
chrV	315121	315241	315181	39.4395	0.000337287	27.1707	2.36761e-12
chrV	315311	315381	315351	21.7396	0.52275	22.183	5.1425e-21
chrV	315611	315701	315651	58.7945	4.50201e-11	22.3011	9.70654e-21
chrV	315791	315871	315841	48.8844	4.47505e-07	25.4574	9.6139e-15
chrV	315931	316041	315991	89.855	1.32446e-27	21.6644	2.78561e-22
chrV	316101	316211	316171	79.6867	1.10972e-21	23.7266	9.90332e-18
chrV	316311	316381	316361	27.4034	0.119546	36.0489	2.79574e-05
chrV	316451	316571	316511	135.187	2.38945e-60	24.7372	6.6194e-16
chrV	316881	316961	316911	35.5531	0.00358607	21.2932	3.04118e-23
chrV	317071	317151	317121	31.6695	0.0256191	20.6867	6.3564e-25
chrV	317231	317361	317281	84.3591	1.40146e-24	28.3753	6.1106e-11
chrV	317581	317741	317691	46.5176	2.25658e-06	33.488	1.10859e-06
chrV	317801	317911	317861	39.7037	0.000337287	23.3106	1.4992e-18
chrV	318001	318101	318031	43.2626	2.19453e-05	22.9433	2.58047e-19
chrV	318261	318371	318341	44.5271	1.04973e-05	26.7178	6.13587e-13
chrV	318491	318591	318531	40.7503	0.000176141	23.5241	4.03078e-18
chrV	318911	319001	318951	32.7272	0.0162916	19.3174	2.62977e-29
chrV	319071	319151	319121	39.427	0.000337287	18.8849	7.0534e-31
chrV	319241	319351	319291	37.5142	0.0011537	38.0736	0.000210752
chrV	319391	319451	319411	21.1921	0.52275	50.9838	0.158318
chrV	319491	319531	319511	8.16766	0.999397	38.193	0.000234433
chrV	319891	320061	319981	60.5121	5.81346e-12	35.1634	1.00893e-05
chrV	320271	320361	320291	28.9606	0.084766	22.0318	2.24796e-21
chrV	320441	320561	320491	40.3609	0.000176141	38.5671	0.000325325
chrV	320561	320651	320611	28.9216	0.084766	43.4027	0.00882281
chrV	320731	320771	320751	15.5961	0.921158	31.964	1.0278e-07
chrV	320861	320961	320901	63.8826	2.39535e-13	22.2503	7.39517e-21
chrV	321181	321221	321201	10.1171	0.996316	11.1312	1.00626e-90
chrV	321311	321391	321361	26.1464	0.163945	18.8937	7.66735e-31
chrV	321471	321541	321511	17.5398	0.827544	19.3248	2.82913e-29
chrV	321641	321721	321681	22.5058	0.438025	17.7536	1.60724e-35
chrV	322731	322841	322771	65.7711	2.64712e-14	24.4579	2.18545e-16
chrV	322941	322991	322971	16.2003	0.880283	41.4359	0.00276737
chrV	323061	323181	323111	59.5435	1.63092e-11	25.0035	1.83376e-15
chrV	323211	323251	323231	9.83304	0.998433	78.7995	0.199391
chrV	323251	323451	323371	46.9195	2.25658e-06	51.03	0.16023
chrV	323451	323501	323471	27.7588	0.119546	46.2806	0.0339149
chrV	323561	323651	323601	48.5341	4.47505e-07	21.9248	1.2433e-21
chrV	323721	323791	323771	46.0768	2.25658e-06	39.4921	0.000693395
chrV	323851	323921	323891	30.4972	0.0392273	37.3123	0.000103454
chrV	324621	324681	324641	11.8002	0.992096	26.3065	1.69551e-13
chrV	324751	324821	324801	18.0902	0.76328	35.3232	1.21998e-05
chrV	324961	325021	324981	24.7151	0.283385	55.9954	0.444174
chrV	325061	325191	325121	48.2913	4.47505e-07	50.5421	0.140821
chrV	325191	325331	325271	120.136	8.4526e-49	33.8383	1.79172e-06
chrV	325431	325481	325461	7.5201	0.999793	52.8518	0.246745
chrV	325541	325651	325591	48.8719	4.47505e-07	26.054	7.46089e-14
chrV	325701	325811	325761	100.455	1.14145e-34	24.6362	4.44772e-16
chrV	325891	325981	325941	35.8195	0.00358607	20.2282	2.71176e-26
chrV	326211	326261	326231	13.8829	0.971366	15.8926	3.42269e-45
chrV	326351	326451	326391	50.4431	8.21043e-08	36.3293	3.79622e-05
chrV	326471	326581	326521	78.9678	4.06605e-21	36.3514	3.88692e-05
chrV	326621	326741	326691	95.457	2.16744e-31	27.2796	3.23286e-12
chrV	326781	326911	326841	133.945	9.14451e-59	25.5716	1.44212e-14
chrV	326951	327071	327011	163.218	9.16878e-84	25.4548	6.71561e-15
chrV	327211	327351	327301	170.831	5.89496e-90	41.1784	0.00218309
chrV	327371	327501	327451	162.724	6.8619e-83	26.515	2.22042e-13
chrV	327551	327671	327621	121.816	1.51697e-49	25.8735	4.08816e-14
chrV	327721	327831	327781	85.8127	3.56054e-25	23.4309	2.62545e-18
chrV	327901	328021	327961	149.359	8.97055e-72	23.6406	6.77369e-18
chrV	328071	328181	328121	142.763	5.48953e-66	23.4115	2.4019e-18
chrV	328391	328511	328461	112.382	5.81289e-43	23.8166	1.47548e-17
chrV	328561	328691	328631	151.683	1.87616e-73	25.4978	1.00192e-14
chrV	328751	328871	328811	121.381	1.51697e-49	24.2851	1.0779e-16
chrV	328921	329001	328971	44.7705	1.04973e-05	19.7939	1.12192e-27
chrV	329071	329211	329151	112.811	5.81289e-43	27.7309	1.14033e-11
chrV	329261	329391	329321	89.66	1.32446e-27	30.9889	1.8129e-08
chrV	329411	329551	329481	93.6583	4.13392e-30	30.1692	3.63759e-09
chrV	329591	329721	329641	39.6278	0.000337287	36.0544	2.81696e-05
chrV	329731	329841	329811	30.7452	0.0392273	37.7266	0.000153538
chrV	330521	330631	330561	104.343	2.27948e-37	24.9858	1.71163e-15
chrV	330681	330801	330741	101.574	2.44811e-35	25.1706	3.4018e-15
chrV	330841	330941	330911	45.6633	4.91726e-06	21.9585	1.49541e-21
chrV	331021	331131	331071	80.0474	2.99166e-22	24.0017	3.28314e-17
chrV	331171	331281	331241	113.676	1.11612e-43	24.9917	1.74599e-15
chrV	331331	331411	331391	43.2516	2.19453e-05	20.6683	5.59431e-25
chrV	331491	331531	331511	6.7569	0.999938	39.285	0.000588299
chrV	331651	331741	331711	37.7108	0.0011537	22.9297	2.42987e-19
chrV	331821	331861	331841	9.95302	0.998433	30.1795	3.70451e-09
chrV	331941	332021	331991	40.3675	0.000176141	20.4272	1.09915e-25
chrV	332101	332191	332151	65.2918	2.64712e-14	19.741	7.50463e-28
chrV	332251	332341	332291	59.9138	1.63092e-11	21.9388	1.33921e-21
chrV	332431	332531	332481	60.287	5.81346e-12	21.6417	2.43964e-22
chrV	332601	332691	332641	71.5672	2.52186e-17	20.172	1.80527e-26
chrV	332751	332891	332841	151.363	1.87616e-73	31.0824	1.64273e-08
chrV	333211	333341	333281	114.687	2.12448e-44	26.0661	7.76514e-14
chrV	333431	333511	333481	37.3627	0.0011537	40.7259	0.00172069
chrV	333551	333671	333621	59.2823	1.63092e-11	24.1152	5.34173e-17
chrV	333721	333831	333791	41.5729	8.99318e-05	24.781	7.8272e-16
chrV	333931	333981	333961	27.1399	0.119546	22.8507	1.64027e-19
chrV	334081	334201	334161	65.459	2.64712e-14	27.0338	1.58789e-12
chrV	334271	334351	334321	31.9824	0.0256191	42.5344	0.00543397
chrV	334391	334581	334501	145.168	1.89329e-68	38.3095	0.000233231
chrV	334671	334841	334761	86.6737	8.94282e-26	43.7601	0.0106497
chrV	334841	334911	334881	45.6553	4.91726e-06	55.6782	0.421902
chrV	334961	335161	335101	126.509	2.50323e-53	52.3388	0.217692
chrV	335161	335311	335231	133.683	9.14451e-59	43.7001	0.0099495
chrV	335961	336121	336021	145.204	1.89329e-68	34.5175	3.95627e-06
chrV	336121	336301	336201	101.238	2.44811e-35	46.4637	0.0360865
chrV	336351	336421	336391	75.8254	1.85508e-19	47.9768	0.0641103
chrV	336621	336701	336641	22.9901	0.438025	52.7154	0.239541
chrV	336721	336821	336771	36.5481	0.00205897	39.6096	0.000759725
chrV	336891	336991	336941	57.7884	1.2225e-10	23.6736	7.87258e-18
chrV	337051	337161	337101	105.366	4.7054e-38	22.3249	1.1059e-20
chrV	337211	337321	337271	138.45	9.55583e-63	21.3673	4.79703e-23
chrV	337551	337661	337601	94.5194	9.51509e-31	21.8943	1.04267e-21
chrV	337851	337971	337931	169.334	4.59972e-89	25.1882	2.05955e-15
chrV	338031	338141	338081	123.917	4.76855e-51	23.0169	3.69362e-19
chrV	338201	338311	338261	107.65	1.94979e-39	23.3226	1.58095e-18
chrV	338551	338651	338581	68.0679	8.70861e-16	21.8304	7.29257e-22
chrV	338711	338811	338771	42.7733	4.49103e-05	22.4332	1.95132e-20
chrV	338881	338991	338941	62.3652	7.04369e-13	25.4498	9.39781e-15
chrV	339061	339201	339121	95.2929	2.16744e-31	40.5026	0.00143805
chrV	339201	339321	339231	65.6202	2.64712e-14	55.5058	0.409125
chrV	339391	339461	339411	20.2502	0.60773	47.9184	0.0628201
chrV	340081	340221	340131	52.2299	1.39744e-08	37.2478	9.71514e-05
chrV	340221	340291	340271	55.3871	8.57174e-10	54.3149	0.331773
chrV	340441	340581	340511	93.8688	4.13392e-30	44.9512	0.0190662
chrV	340581	340681	340631	39.3321	0.000337287	44.2288	0.013498
chrV	340761	340881	340831	65.3589	2.64712e-14	41.7468	0.0033761
chrV	340921	341061	340971	56.5911	3.26468e-10	50.5983	0.143001
chrV	341071	341281	341151	119.339	4.67135e-48	39.5644	0.000698709
chrV	341281	341361	341341	54.4643	2.21213e-09	52.2312	0.214828
chrV	341471	341641	341541	62.937	7.04369e-13	47.9789	0.0641571
chrV	341671	341791	341721	34.8274	0.00609248	42.9913	0.00705021
chrV	341821	341941	341891	49.4768	1.93521e-07	29.2248	4.69356e-10
chrV	342001	342121	342071	102.363	5.19985e-36	26.6476	4.96464e-13
chrV	342201	342251	342221	12.5428	0.984382	35.7695	2.04446e-05
chrV	342391	342461	342431	23.2963	0.357227	17.4466	6.50723e-37
chrV	342891	342961	342921	34.1975	0.00609248	17.5256	1.50412e-36
chrV	343031	343131	343071	28.1584	0.084766	24.4323	1.96069e-16
chrV	343471	343541	343511	38.9516	0.000631164	18.0089	2.11006e-34
chrV	343631	343721	343681	51.4087	3.41865e-08	18.8332	4.5683e-31
chrV	343801	343911	343861	79.5439	1.10972e-21	23.7578	1.14624e-17
chrV	343961	344071	344011	93.1542	4.13392e-30	24.954	1.51448e-15
chrV	344131	344231	344191	48.4113	4.47505e-07	22.0307	2.25163e-21
chrV	344291	344441	344361	80.3543	2.99166e-22	34.566	4.79247e-06
chrV	344441	344551	344501	43.7632	2.19453e-05	43.5763	0.00967579
chrV	344681	344721	344701	6.44863	0.999938	34.6045	5.0254e-06
chrV	345111	345151	345131	11.9863	0.992096	13.6751	1.70107e-61
chrV	345641	345721	345691	29.029	0.0584602	43.156	0.00772148
chrV	345721	345891	345791	38.8198	0.000631164	51.6488	0.187127
chrV	345991	346061	346041	8.58862	0.999397	49.9342	0.118866
chrV	346131	346231	346181	31.4547	0.0256191	34.7657	6.17046e-06
chrV	346271	346391	346341	68.9775	8.70861e-16	27.0675	1.75565e-12
chrV	346481	346541	346521	20.6063	0.60773	48.3311	0.0722896
chrV	346601	346721	346661	84.0765	1.40146e-24	23.6013	5.6957e-18
chrV	346801	346861	346831	18.4479	0.76328	14.1051	7.98413e-58
chrV	346941	347061	347001	113.609	1.11612e-43	24.9466	1.47222e-15
chrV	347121	347191	347161	27.7603	0.119546	19.6763	4.54581e-28
chrV	347281	347381	347331	68.6265	8.70861e-16	22.0718	2.80234e-21
chrV	347431	347551	347491	117.384	1.39171e-46	25.7716	2.89067e-14
chrV	347621	347701	347661	36.0653	0.00205897	17.7773	2.10672e-35
chrV	347831	347941	347891	50.1702	8.21043e-08	39.7561	0.000849589
chrV	347971	348081	348031	89.3384	1.32446e-27	26.5246	3.38895e-13
chrV	348151	348271	348211	119.373	4.67135e-48	25.3522	6.61056e-15
chrV	348331	348451	348381	109.907	7.7884e-41	24.9541	1.52183e-15
chrV	348661	348801	348741	156.203	1.05925e-77	27.9549	1.80715e-11
chrV	348841	348941	348891	71.5768	2.52186e-17	28.3823	6.24299e-11
chrV	348991	349111	349041	149.913	8.97055e-72	25.4897	9.84657e-15
chrV	349151	349271	349211	90.5837	3.18153e-28	24.8054	8.62316e-16
chrV	349331	349421	349381	54.7933	2.21213e-09	19.8858	2.23806e-27
chrV	349611	349741	349691	192.36	3.35666e-110	27.2887	1.86198e-12
chrV	349931	350051	349981	84.9163	1.40146e-24	25.9973	6.16882e-14
chrV	350081	350211	350151	116.747	7.50136e-46	27.1495	2.23003e-12
chrV	350251	350391	350311	96.4159	4.88667e-32	29.5446	9.61673e-10
chrV	350421	350551	350481	94.7239	9.51509e-31	31.3325	3.41921e-08
chrV	350591	350701	350651	53.3456	5.60973e-09	23.9035	2.15884e-17
chrV	350751	350871	350811	99.7475	5.27026e-34	26.7357	6.51441e-13
chrV	350921	351021	350961	47.9219	1.0149e-06	36.381	4.01191e-05
chrV	351091	351201	351161	174.304	1.50088e-93	25.546	7.51597e-15
chrV	351281	351381	351331	50.2945	8.21043e-08	21.2773	2.77077e-23
chrV	351531	351591	351561	35.2278	0.00358607	15.3964	2.58071e-48
chrV	351681	351811	351741	133.13	9.14451e-59	26.5256	3.40042e-13
chrV	351851	351951	351911	38.0244	0.000631164	27.5096	6.19328e-12
chrV	352011	352141	352091	51.3705	3.41865e-08	30.2311	4.11688e-09
chrV	352201	352351	352271	69.3881	2.71175e-16	40.4188	0.00138685
chrV	352351	352471	352391	46.2071	2.25658e-06	52.5126	0.229002
chrV	352571	352701	352631	45.8606	4.91726e-06	29.2986	5.5644e-10
chrV	352741	352871	352801	109.738	7.7884e-41	25.5952	1.56655e-14
chrV	352911	353011	352981	81.1218	7.96777e-23	24.4981	2.57492e-16
chrV	353081	353201	353151	136.461	3.82029e-61	24.4198	1.87787e-16
chrV	353301	353361	353341	33.0546	0.010092	16.3005	8.19285e-43
chrV	353461	353541	353491	50.218	8.21043e-08	19.6032	2.61328e-28
chrV	353851	353951	353921	50.9317	8.21043e-08	23.8687	1.85728e-17
chrV	354051	354141	354091	48.5805	4.47505e-07	20.882	2.2816e-24
chrV	354231	354281	354251	15.3232	0.921158	15.458	6.4212e-48
chrV	354411	354471	354441	20.3571	0.60773	44.6076	0.0162224
chrV	354511	354681	354611	72.0398	7.53447e-18	33.9523	2.12857e-06
chrV	354721	354841	354761	143.243	8.35128e-67	30.7402	1.04437e-08
chrV	355501	355581	355531	20.3406	0.60773	20.865	2.0441e-24
chrV	355631	355721	355681	27.9046	0.119546	23.7154	9.4497e-18
chrV	355801	355891	355831	25.9169	0.218599	22.5216	3.10412e-20
chrV	356091	356161	356131	41.3183	8.99318e-05	17.4534	7.00751e-37
chrV	356261	356361	356311	45.7501	4.91726e-06	33.2535	7.87397e-07
chrV	356401	356511	356451	91.7397	7.56e-29	28.6412	1.18222e-10
chrV	357061	357201	357111	62.5042	7.04369e-13	51.1973	0.167249
chrV	357381	357491	357431	39.8796	0.000337287	42.822	0.00640907
chrV	357591	357651	357631	13.8218	0.971366	17.7026	9.66237e-36
chrV	358141	358251	358191	101.709	2.44811e-35	24.4747	2.33203e-16
chrV	358311	358441	358371	147.553	4.17689e-70	25.5699	1.41877e-14
chrV	358491	358591	358541	70.0682	8.32682e-17	21.0203	5.54483e-24
chrV	358651	358761	358721	88.5091	5.45359e-27	23.0867	5.18999e-19
chrV	358831	358931	358881	80.9828	2.99166e-22	22.4051	1.6838e-20
chrV	358991	359111	359051	139.423	1.49516e-63	24.1711	6.69812e-17
chrV	359251	359361	359301	71.2971	2.52186e-17	22.926	2.38565e-19
chrV	359471	359581	359531	80.8547	2.99166e-22	23.6882	8.39969e-18
chrV	359651	359731	359701	27.9282	0.119546	20.5016	1.83257e-25
chrV	359811	359941	359881	134.323	1.48363e-59	26.0577	7.55487e-14
chrV	360121	360231	360171	76.7496	5.25794e-20	23.4525	2.89875e-18
chrV	360491	360561	360531	29.3669	0.0584602	18.1172	6.2592e-34
chrV	360811	360861	360841	13.59	0.971366	16.513	1.23248e-41
chrV	360971	361041	360991	24.7335	0.283385	18.3933	8.59269e-33
chrV	361101	361201	361151	62.9606	7.04369e-13	21.3351	3.96148e-23
chrV	361251	361381	361321	112.526	5.81289e-43	26.592	4.17292e-13
chrV	361431	361551	361491	104.869	2.27948e-37	24.099	4.9619e-17
chrV	361621	361731	361671	90.2554	3.18153e-28	23.9363	2.48755e-17
chrV	361781	361871	361831	41.0357	8.99318e-05	20.0944	1.03258e-26
chrV	361971	362061	362001	50.8184	8.21043e-08	21.0289	5.85715e-24
chrV	362151	362231	362181	48.4914	4.47505e-07	17.717	1.1327e-35
chrV	362671	362781	362721	83.4797	5.45269e-24	23.4473	2.84013e-18
chrV	362851	362921	362891	15.0088	0.921158	18.0955	5.026e-34
chrV	363141	363261	363191	116.853	7.50136e-46	24.7093	5.92437e-16
chrV	363301	363501	363421	87.5744	2.22081e-26	42.0832	0.00415712
chrV	363541	363651	363581	54.6592	2.21213e-09	38.8239	0.000403923
chrV	364041	364091	364071	18.6819	0.76328	13.4496	1.48037e-63
chrV	364401	364471	364441	28.0554	0.084766	15.8935	3.46757e-45
chrV	364761	364851	364811	61.443	2.03949e-12	20.6005	3.56754e-25
chrV	364931	365021	364991	46.1821	2.25658e-06	24.1427	5.99469e-17
chrV	365091	365191	365141	45.8377	4.91726e-06	42.6626	0.00585292
chrV	365191	365341	365251	44.184	1.04973e-05	52.8157	0.24486
chrV	365501	365571	365541	21.101	0.52275	21.5302	1.27763e-22
chrV	365661	365801	365721	50.2938	8.21043e-08	30.0148	2.63965e-09
chrV	365841	365951	365911	46.3455	2.25658e-06	32.7911	3.92725e-07
chrV	366061	366121	366101	34.8717	0.00609248	36.9696	7.37991e-05
chrV	366181	366241	366221	40.5685	0.000176141	53.8868	0.305545
chrV	366381	366501	366461	59.0823	1.63092e-11	26.5738	3.95836e-13
chrV	366771	366881	366821	58.0011	4.50201e-11	22.3562	1.30585e-20
chrV	366951	367041	366981	53.1417	5.60973e-09	22.3329	1.14547e-20
chrV	367151	367191	367171	14.002	0.950975	12.6635	1.96537e-71
chrV	367421	367531	367491	47.3964	1.0149e-06	25.8798	4.1677e-14
chrV	367601	367741	367651	58.2765	4.50201e-11	32.0059	1.10698e-07
chrV	367881	367961	367921	29.7134	0.0584602	26.876	9.93613e-13
chrV	368071	368111	368091	14.9552	0.950975	24.8551	1.03388e-15
chrV	368191	368321	368251	72.7028	7.53447e-18	26.1749	1.10771e-13
chrV	368371	368481	368441	44.8979	1.04973e-05	53.5533	0.285872
chrV	368501	368631	368571	102.568	5.19985e-36	29.3505	6.24866e-10
chrV	368691	368801	368741	60.1169	5.81346e-12	26.193	1.17298e-13
chrV	369021	369131	369091	49.4687	1.93521e-07	25.4004	7.89408e-15
chrV	369511	369551	369531	6.57974	0.999938	10.0252	5.73786e-109
chrV	369651	369781	369711	98.1446	2.40941e-33	27.6463	9.043e-12
chrV	369871	369941	369891	19.058	0.689092	20.6111	3.83274e-25
chrV	370031	370111	370081	23.5656	0.357227	48.7118	0.081934
chrV	370141	370291	370221	58.6311	4.50201e-11	31.8393	8.3504e-08
chrV	370371	370411	370391	7.92785	0.999793	36.2218	3.37464e-05
chrV	370521	370561	370541	6.8158	0.999938	13.0559	2.39078e-67
chrV	370681	370731	370701	14.9426	0.950975	23.3512	1.81109e-18
chrV	370801	370901	370841	35.3418	0.00358607	28.3248	5.37257e-11
chrV	370951	371041	371001	25.1897	0.218599	22.8919	2.01675e-19
chrV	371121	371221	371171	65.4781	2.64712e-14	20.8814	2.28381e-24
chrV	371291	371361	371331	25.3736	0.218599	18.1497	8.5125e-34
chrV	371451	371531	371501	25.0925	0.218599	19.0777	3.67847e-30
chrV	371621	371711	371671	60.0624	5.81346e-12	21.0475	6.65005e-24
chrV	371781	371891	371831	88.6106	5.45359e-27	22.6812	7.00973e-20
chrV	371951	372051	371991	94.5576	9.51509e-31	22.8017	1.28953e-19
chrV	372231	372341	372291	59.0991	1.63092e-11	23.6194	6.17779e-18
chrV	372411	372511	372451	84.1022	1.40146e-24	20.6063	3.70963e-25
chrV	372591	372671	372631	49.4952	1.93521e-07	18.2733	2.78131e-33
chrV	372741	372851	372791	118.868	2.56038e-47	23.7255	9.88425e-18
chrV	372981	373021	373001	8.63125	0.999397	23.4681	3.09604e-18
chrV	373241	373281	373261	11.255	0.992096	12.3127	2.42005e-75
chrV	373471	373611	373541	85.555	3.56054e-25	28.2037	3.9566e-11
chrV	373641	373771	373701	107.512	1.94979e-39	27.838	1.51949e-11
chrV	373811	373921	373851	73.7168	2.22103e-18	39.4387	0.000664491
chrV	373971	374061	374001	53.1786	5.60973e-09	37.7536	0.000157308
chrV	374131	374241	374181	89.8352	1.32446e-27	23.0622	4.58299e-19
chrV	374281	374401	374341	143.121	8.35128e-67	23.565	4.83723e-18
chrV	374461	374561	374511	68.6088	8.70861e-16	21.0864	8.46296e-24
chrV	374631	374741	374691	130.223	2.04763e-56	25.0516	2.18696e-15
chrV	374911	374981	374931	23.982	0.357227	19.4644	8.61499e-29
chrV	375071	375151	375101	47.1292	1.0149e-06	19.0933	4.22319e-30
chrV	375261	375381	375311	149.52	8.97055e-72	24.3053	1.11082e-16
chrV	375431	375541	375491	104.816	2.27948e-37	24.343	1.3705e-16
chrV	375601	375681	375661	32.4225	0.0162916	24.682	5.28568e-16
chrV	375761	375861	375811	51.3137	3.41865e-08	43.2696	0.00821241
chrV	375861	375991	375941	55.1818	8.57174e-10	38.0626	0.000208678
chrV	376081	376131	376111	13.0815	0.971366	39.9977	0.0010198
chrV	376131	376311	376251	39.4197	0.000337287	40.5313	0.00150217
chrV	376391	376501	376431	35.035	0.00358607	22.8234	1.43218e-19
chrV	376541	376641	376571	49.3915	1.93521e-07	36.0138	2.69142e-05
chrV	376701	376811	376771	74.062	6.46099e-19	24.7855	7.96418e-16
chrV	376881	376981	376921	53.6187	5.60973e-09	23.5494	4.50868e-18
chrV	377031	377141	377061	62.009	7.04369e-13	39.5869	0.000746513
chrV	377181	377311	377251	177.845	2.84942e-96	26.6152	2.71728e-13
chrV	377371	377481	377421	86.8443	8.94282e-26	22.1846	5.1688e-21
chrV	377531	377621	377571	36.5517	0.00205897	30.2881	4.62357e-09
chrV	377701	377811	377761	75.3153	1.85508e-19	23.695	8.65909e-18
chrV	377961	378081	378011	139.712	1.49516e-63	25.8934	3.74525e-14
chrV	378171	378271	378211	42.7881	4.49103e-05	21.8542	8.34788e-22
chrV	378331	378441	378401	76.0895	5.25794e-20	24.5778	3.53785e-16
chrV	378751	378861	378801	63.1571	2.39535e-13	23.0952	5.39022e-19
chrV	378911	379021	378981	70.4405	8.32682e-17	23.4016	2.29394e-18
chrV	379081	379241	379151	136.872	3.82029e-61	30.4013	5.81897e-09
chrV	379251	379361	379301	42.2559	4.49103e-05	43.8649	0.0112386
chrV	379421	379531	379471	51.3336	3.41865e-08	36.6398	5.27144e-05
chrV	379561	379721	379621	82.7364	2.09677e-23	44.9451	0.0190146
chrV	379781	379901	379871	75.0474	1.85508e-19	51.1163	0.163832
chrV	379901	380091	379971	63.865	2.39535e-13	54.2637	0.328578
chrV	380091	380161	380121	41.4412	8.99318e-05	50.9941	0.158766
chrV	380241	380411	380341	60.3583	5.81346e-12	34.6489	5.33333e-06
chrV	380501	380591	380541	51.8994	3.41865e-08	20.8689	2.09585e-24
chrV	380671	380781	380731	42.6776	4.49103e-05	47.1292	0.0472328
chrV	380781	380951	380881	92.8738	1.77725e-29	33.8339	1.80764e-06
chrV	380981	381101	381041	83.1161	5.45269e-24	30.046	2.81422e-09
chrV	381131	381251	381201	83.3252	5.45269e-24	24.9879	1.72537e-15
chrV	381311	381401	381351	55.248	8.57174e-10	18.8536	5.45695e-31
chrV	381471	381591	381531	155.484	7.5897e-77	24.6791	4.27652e-16
chrV	381641	381761	381691	151.189	1.87616e-73	24.6931	5.27689e-16
chrV	381801	381911	381861	115.318	4.00915e-45	22.5609	3.81671e-20
chrV	381971	382091	382031	174.36	1.50088e-93	26.5061	1.82249e-13
chrV	382141	382241	382191	105.112	4.7054e-38	22.3946	1.59361e-20
chrV	382481	382521	382501	12.6642	0.984382	14.0846	5.30463e-58
chrV	382631	382711	382671	76.6186	5.25794e-20	19.1463	6.52865e-30
chrV	382781	382881	382831	89.5871	1.32446e-27	21.4418	7.51586e-23
chrV	382961	383001	382981	15.5217	0.921158	24.729	6.36576e-16
chrV	383101	383201	383151	42.3185	4.49103e-05	20.9598	3.76847e-24
chrV	383261	383371	383321	78.2524	4.06605e-21	25.7984	3.1545e-14
chrV	383421	383521	383461	38.0228	0.000631164	36.1081	2.9872e-05
chrV	383571	383621	383601	52.4441	1.39744e-08	37.7527	0.000157176
chrV	383751	383821	383771	84.663	1.40146e-24	28.466	7.67741e-11
chrV	383891	383991	383931	65.3634	2.64712e-14	23.1878	8.43756e-19
chrV	384211	384311	384241	34.1099	0.00609248	23.2418	1.08593e-18
chrV	384391	384461	384431	23.3881	0.357227	27.4747	5.60991e-12
chrV	384531	384601	384571	19.6849	0.689092	20.6717	5.7254e-25
chrV	384791	384921	384861	67.9111	2.75736e-15	27.8292	1.48187e-11
chrV	385151	385191	385171	7.08069	0.999793	40.8912	0.00192594
chrV	385271	385381	385321	117.194	1.39171e-46	24.4751	2.34141e-16
chrV	385441	385561	385501	149.188	8.97055e-72	24.708	5.28687e-16
chrV	385651	385691	385671	8.75057	0.999397	12.0209	8.33899e-79
chrV	385781	385881	385831	77.866	1.4714e-20	21.8446	7.81114e-22
chrV	385951	386061	386001	79.0523	1.10972e-21	22.0739	2.84508e-21
chrV	386471	386541	386501	31.8073	0.0256191	17.5035	1.19893e-36
chrV	386611	386721	386671	102.04	5.19985e-36	23.4255	2.55312e-18
chrV	387171	387211	387191	8.55477	0.999397	11.4918	1.2739e-85
chrV	387311	387421	387361	77.2722	1.4714e-20	23.0316	3.97837e-19
chrV	387491	387591	387541	81.141	7.96777e-23	23.4207	2.4979e-18
chrV	387651	387771	387701	130.998	2.04763e-56	26.6148	4.07777e-13
chrV	387991	388061	388021	24.8594	0.283385	18.74	1.98525e-31
chrV	388141	388231	388171	25.3827	0.218599	20.4204	1.04354e-25
chrV	388311	388421	388391	71.3391	2.52186e-17	23.9587	2.73849e-17
chrV	388501	388561	388531	16.5742	0.880283	15.9848	1.22074e-44
chrV	388651	388751	388681	36.852	0.00205897	25.0298	2.01537e-15
chrV	388811	388881	388831	17.6213	0.827544	54.0504	0.31541
chrV	388971	389041	389011	23.1762	0.357227	16.3219	1.05505e-42
chrV	389111	389231	389171	105.112	4.7054e-38	23.8648	1.82069e-17
chrV	389291	389361	389321	25.3545	0.218599	34.2303	3.08378e-06
chrV	389441	389521	389491	40.0879	0.000176141	23.8454	1.67302e-17
chrV	389591	389711	389641	142.481	5.48953e-66	25.2749	4.99489e-15
chrV	389761	389871	389811	117.997	1.39171e-46	25.8032	3.2073e-14
chrV	389921	390051	389981	155.272	7.5897e-77	26.6989	4.03173e-13
chrV	390151	390201	390181	7.78354	0.999793	14.8128	2.33451e-52
chrV	390351	390431	390381	30.1845	0.0392273	21.145	1.2163e-23
chrV	390681	390751	390711	31.5982	0.0256191	18.5116	2.56434e-32
chrV	390841	390991	390911	101.061	2.44811e-35	30.2947	4.68971e-09
chrV	391091	391181	391111	19.3133	0.689092	36.9066	6.93044e-05
chrV	391241	391351	391331	89.4341	1.32446e-27	39.3883	0.000639078
chrV	391491	391621	391561	67.6124	2.75736e-15	47.054	0.0459279
chrV	391621	391771	391671	73.8081	2.22103e-18	50.3055	0.132005
chrV	391771	391871	391821	19.1102	0.689092	62.8511	0.981937
chrV	391911	391991	391961	62.229	7.04369e-13	42.3667	0.00492641
chrV	392061	392181	392131	37.691	0.0011537	41.9342	0.00379304
chrV	392271	392421	392341	93.9417	4.13392e-30	34.6636	5.42835e-06
chrV	392421	392601	392511	51.391	3.41865e-08	46.5077	0.0371637
chrV	392601	392711	392641	79.7412	1.10972e-21	42.2956	0.00472093
chrV	392801	392881	392841	53.8674	5.60973e-09	19.7286	6.82743e-28
chrV	392971	393051	393001	36.0748	0.00205897	39.3255	0.000607889
chrV	393081	393201	393131	88.0225	5.45359e-27	29.1934	4.37336e-10
chrV	393251	393351	393301	84.2921	1.40146e-24	20.9641	3.87452e-24
chrV	393411	393521	393461	109.973	7.7884e-41	22.3536	1.28314e-20
chrV	393581	393701	393621	164.494	1.21771e-84	24.9297	8.76862e-16
chrV	393931	394001	393971	21.4586	0.52275	17.2952	1.22103e-37
chrV	394211	394331	394271	72.7007	7.53447e-18	45.0766	0.0201871
chrV	394341	394491	394421	141.113	3.58343e-65	32.5611	2.27709e-07
chrV	394551	394681	394621	56.0893	3.26468e-10	45.2218	0.0215549
chrV	394681	394791	394721	47.721	1.0149e-06	49.2374	0.0966825
chrV	394821	394921	394891	41.1771	8.99318e-05	27.749	1.19757e-11
chrV	395031	395101	395071	28.6596	0.084766	18.0755	4.13302e-34
chrV	395241	395281	395261	8.41122	0.999397	11.1325	1.05423e-90
chrV	395371	395461	395421	58.8187	4.50201e-11	24.3922	1.66677e-16
chrV	395511	395631	395571	84.1347	1.40146e-24	26.261	1.4703e-13
chrV	395661	395781	395731	106.021	9.62279e-39	26.6745	5.40219e-13
chrV	395821	395951	395881	156.947	1.05925e-77	25.7068	1.81593e-14
chrV	395991	396111	396051	138.393	9.55583e-63	25.3652	6.92715e-15
chrV	396161	396271	396221	78.5726	4.06605e-21	23.3785	2.05578e-18
chrV	397031	397111	397071	44.0493	1.04973e-05	17.2541	7.65892e-38
chrV	397211	397301	397251	52.921	1.39744e-08	35.6987	1.88844e-05
chrV	397331	397451	397381	97.9399	1.09057e-32	39.0101	0.000471356
chrV	397481	397641	397571	139.332	1.49516e-63	31.3158	2.78535e-08
chrV	397991	398101	398041	60.7888	5.81346e-12	21.2265	2.02716e-23
chrV	398161	398241	398211	26.0692	0.163945	49.9901	0.120771
chrV	398291	398431	398371	102.778	5.19985e-36	31.2316	2.84649e-08
chrV	398461	398591	398521	70.0336	8.32682e-17	34.7406	5.98721e-06
chrV	398621	398751	398701	80.6022	2.99166e-22	26.4275	2.50662e-13
chrV	398851	398891	398871	13.3943	0.971366	13.2877	4.41218e-65
chrV	399121	399251	399181	174.65	1.50088e-93	26.5314	2.14438e-13
chrV	399421	399461	399441	19.8219	0.689092	40.1811	0.00116703
chrV	399531	399681	399611	148.096	6.14165e-71	32.081	1.06278e-07
chrV	399701	399811	399761	23.4051	0.357227	48.6069	0.079201
chrV	399901	400051	399981	92.6089	1.77725e-29	30.0305	2.72759e-09
chrV	400081	400201	400161	118.381	2.56038e-47	28.7078	1.39021e-10
chrV	400251	400391	400321	142.264	5.48953e-66	26.7834	6.36969e-13
chrV	400431	400541	400481	146.349	2.82165e-69	26.1199	7.97761e-14
chrV	400611	400721	400651	70.9837	8.32682e-17	23.3977	2.24614e-18
chrV	400781	400891	400841	76.3148	5.25794e-20	23.3093	1.49065e-18
chrV	401071	401201	401141	153.096	3.82258e-75	28.0327	1.86899e-11
chrV	401251	401371	401301	150.047	1.30159e-72	28.1182	2.78624e-11
chrV	401391	401511	401451	108.665	3.91463e-40	33.78	1.67456e-06
chrV	401551	401701	401621	124.454	8.35341e-52	34.9171	7.30374e-06
chrV	401741	401811	401771	39.0312	0.000337287	39.2122	0.000555123
chrV	402241	402331	402281	27.5374	0.119546	20.2555	3.27278e-26
chrV	402411	402491	402461	32.6263	0.0162916	18.6562	9.49622e-32
chrV	402601	402661	402641	16.7839	0.880283	16.6469	6.48992e-41
chrV	402911	403011	402951	48.5636	4.47505e-07	21.126	1.08513e-23
chrV	403071	403171	403131	39.2916	0.000337287	32.4056	2.13353e-07
chrV	403221	403371	403291	52.954	1.39744e-08	31.2943	3.19618e-08
chrV	403501	403611	403561	83.9955	5.45269e-24	25.6562	1.93377e-14
chrV	403651	403781	403731	90.0375	3.18153e-28	31.6213	5.71673e-08
chrV	403811	403911	403881	48.5341	4.47505e-07	31.7006	6.5548e-08
chrV	403971	404081	404021	116.529	7.50136e-46	23.2389	1.07478e-18
chrV	404141	404261	404201	170.737	5.89496e-90	24.069	3.08187e-17
chrV	404321	404421	404361	128.378	7.27045e-55	22.2744	8.35406e-21
chrV	404641	404721	404681	34.7031	0.00609248	19.1772	8.44197e-30
chrV	404791	404911	404861	125.487	1.45175e-52	24.8657	1.08424e-15
chrV	404961	405041	405001	53.3663	5.60973e-09	24.3745	1.55064e-16
chrV	405111	405221	405161	108.222	3.91463e-40	23.0939	5.37372e-19
chrV	405461	405521	405491	18.5796	0.76328	40.7663	0.00176804
chrV	405581	405681	405651	39.7037	0.000337287	23.4401	2.73093e-18
chrV	405771	405851	405821	31.9183	0.0256191	17.5121	1.30179e-36
chrV	405921	406011	405961	41.949	8.99318e-05	19.4621	8.50999e-29
chrV	406571	406661	406611	48.9183	4.47505e-07	18.864	5.97354e-31
chrV	407161	407211	407181	28.6022	0.084766	14.9208	1.42079e-51
chrV	407311	407401	407351	84.376	1.40146e-24	20.0677	8.45697e-27
chrV	407461	407551	407511	60.6069	5.81346e-12	18.6292	7.45269e-32
chrV	407641	407731	407671	47.9975	1.0149e-06	20.814	1.47306e-24
chrV	407801	407891	407851	56.4461	3.26468e-10	18.559	3.94921e-32
chrV	408121	408231	408191	32.3157	0.0162916	25.1162	2.78228e-15
chrV	408471	408521	408501	6.40501	0.999938	16.0711	3.94119e-44
chrV	408611	408741	408681	158.267	2.02443e-79	25.6355	1.37363e-14
chrV	408811	408881	408841	17.6509	0.827544	18.2475	2.17616e-33
chrV	408971	409051	409011	31.6122	0.0256191	18.8052	3.55248e-31
chrV	409141	409231	409181	50.5631	8.21043e-08	19.9699	4.15257e-27
chrV	409291	409401	409361	75.7599	1.85508e-19	23.3699	1.98205e-18
chrV	409701	409761	409731	19.2994	0.689092	17.0048	4.51894e-39
chrV	409881	409951	409911	27.7051	0.119546	18.1366	7.43469e-34
chrV	410021	410101	410061	31.3598	0.0256191	19.6175	2.86672e-28
chrV	410241	410281	410261	10.4616	0.996316	14.5926	5.67671e-54
chrV	410511	410611	410561	40.0085	0.000176141	44.6687	0.0167029
chrV	410611	410801	410711	89.7168	1.32446e-27	46.4203	0.0356657
chrV	410801	410921	410821	36.5672	0.00205897	54.8575	0.366474
chrV	411001	411041	411021	12.3639	0.984382	35.3167	1.21058e-05
chrV	411131	411241	411191	48.6187	4.47505e-07	44.454	0.015069
chrV	411241	411421	411351	51.4749	3.41865e-08	53.2984	0.271324
chrV	411421	411541	411501	52.5633	1.39744e-08	30.5651	8.05925e-09
chrV	411621	411691	411671	26.1368	0.163945	16.1841	1.73678e-43
chrV	411781	411881	411821	38.4805	0.000631164	21.5404	1.35156e-22
chrV	411981	412051	412031	30.6643	0.0392273	22.1088	3.42089e-21
chrV	412181	412261	412201	15.577	0.921158	33.0651	5.96198e-07
chrV	412291	412361	412341	18.8592	0.76328	47.6427	0.0570013
chrV	412431	412501	412451	59.7827	1.63092e-11	52.0056	0.203837
chrV	413051	413171	413111	61.9855	2.03949e-12	24.3538	1.43621e-16
chrV	413391	413491	413461	51.4735	3.41865e-08	41.5997	0.00307628
chrV	413531	413591	413561	24.7967	0.283385	52.2862	0.217559
chrV	413651	413771	413701	109.702	7.7884e-41	24.7784	7.7492e-16
chrV	413841	413941	413881	87.7083	2.22081e-26	21.661	2.74183e-22
chrV	413991	414101	414051	109.61	7.7884e-41	22.592	4.44797e-20
chrV	414171	414271	414221	67.7176	2.75736e-15	21.9347	1.30904e-21
chrV	414461	414561	414521	73.6448	2.22103e-18	23.0656	4.67439e-19
chrV	414631	414731	414671	79.8736	1.10972e-21	21.338	3.99843e-23
chrV	414801	414891	414841	74.3284	6.46099e-19	19.2864	2.0839e-29
chrV	414961	415071	415011	85.134	3.56054e-25	23.3724	1.99868e-18
chrV	415111	415211	415161	48.2971	4.47505e-07	28.7675	1.60341e-10
chrV	415271	415361	415321	78.9302	4.06605e-21	19.8015	1.18811e-27
chrV	415431	415551	415481	151.019	1.87616e-73	25.1287	2.15114e-15
chrV	415841	415941	415891	64.8718	8.02283e-14	21.9315	1.29058e-21
chrV	416001	416091	416041	54.0801	2.21213e-09	23.3025	1.44388e-18
chrV	416141	416261	416191	130.808	2.04763e-56	26.3226	1.79555e-13
chrV	416301	416391	416351	32.4062	0.0162916	38.0291	0.000202408
chrV	416751	416841	416791	57.1732	1.2225e-10	19.9602	3.86644e-27
chrV	416941	417021	416981	23.3926	0.357227	19.4519	7.79712e-29
chrV	417091	417171	417131	47.5605	1.0149e-06	19.1173	5.16453e-30
chrV	417281	417321	417301	7.24783	0.999793	42.2787	0.00467067
chrV	417401	417521	417441	111.859	3.00099e-42	25.9384	5.07708e-14
chrV	417561	417661	417591	49.2936	1.93521e-07	50.9342	0.156281
chrV	418011	418131	418061	85.1606	3.56054e-25	26.0791	8.13886e-14
chrV	418171	418281	418231	50.3887	8.21043e-08	24.5445	3.08469e-16
chrV	418491	418541	418511	13.3405	0.971366	13.9235	2.41256e-59
chrV	418651	418731	418691	24.6488	0.283385	19.0427	2.75881e-30
chrV	418831	418951	418881	79.3143	1.10972e-21	24.2621	9.83153e-17
chrV	419011	419091	419041	32.8832	0.0162916	32.7427	3.63906e-07
chrV	419151	419301	419211	90.5034	3.18153e-28	28.9111	2.26687e-10
chrV	419431	419481	419451	17.7598	0.827544	50.9726	0.157864
chrV	419541	419601	419581	30.5915	0.0392273	35.7851	2.08522e-05
chrV	419671	419771	419731	22.6802	0.438025	45.7945	0.0277077
chrV	419771	419931	419861	65.5885	2.64712e-14	37.7904	0.000162817
chrV	419991	420131	420061	74.6876	6.46099e-19	30.183	3.73115e-09
chrV	420211	420321	420261	44.4211	1.04973e-05	23.7701	1.20656e-17
chrV	420391	420431	420411	8.59309	0.999397	49.8987	0.117631
chrV	420521	420631	420571	34.3365	0.00609248	25.7396	2.58435e-14
chrV	420751	420791	420771	13.8359	0.971366	23.7334	1.02333e-17
chrV	421311	421351	421331	8.23399	0.999397	41.6091	0.00309216
chrV	421511	421611	421551	30.7703	0.0392273	43.9407	0.011684
chrV	421941	422011	421981	19.593	0.689092	20.7192	7.93226e-25
chrV	422311	422371	422351	16.1525	0.880283	18.9878	1.70663e-30
chrV	422451	422521	422491	38.3068	0.000631164	16.5933	3.35126e-41
chrV	423661	423751	423701	41.1182	8.99318e-05	20.7021	7.00837e-25
chrV	423991	424121	424051	149.785	8.97055e-72	27.0129	1.22415e-12
chrV	424171	424291	424231	130.058	2.04763e-56	25.398	7.75984e-15
chrV	424701	424741	424721	5.78769	0.999984	21.2936	3.04898e-23
chrV	424881	424971	424921	42.423	4.49103e-05	20.6323	4.44156e-25
chrV	425251	425361	425301	69.369	2.71175e-16	24.1595	6.4163e-17
chrV	425421	425551	425471	86.8333	8.94282e-26	27.3915	4.44147e-12
chrV	425621	425681	425651	18.3191	0.76328	16.155	1.21183e-43
chrV	425791	425911	425861	61.5667	2.03949e-12	25.7864	3.04049e-14
chrV	426181	426281	426201	15.1229	0.921158	47.5417	0.0549832
chrV	426401	426451	426421	9.10303	0.998433	19.1858	9.12649e-30
chrV	426541	426731	426621	74.7376	6.46099e-19	38.5933	0.000332685
chrV	427011	427141	427081	37.5019	0.0011537	30.6291	9.12717e-09
chrV	427261	427361	427341	59.1669	1.63092e-11	44.0954	0.0126328
chrV	427521	427651	427571	45.4212	4.91726e-06	45.9442	0.0295131
chrV	427711	427841	427791	66.7447	8.60593e-15	28.3501	5.74215e-11
chrV	427931	428041	427981	37.2097	0.0011537	23.9952	3.20266e-17
chrV	428111	428311	428221	78.2031	4.06605e-21	41.5025	0.00289079
chrV	428501	428551	428521	11.9209	0.992096	13.9896	8.73741e-59
chrV	428811	428861	428841	26.6726	0.163945	27.8278	1.47035e-11
chrV	429101	429191	429161	24.116	0.283385	23.4192	2.48823e-18
chrV	429311	429421	429381	34.2763	0.00609248	49.4746	0.103877
chrV	429421	429551	429511	59.4965	1.63092e-11	31.9669	1.03647e-07
chrV	429931	430011	429971	18.8254	0.76328	20.3523	6.42933e-26
chrV	430071	430161	430111	42.0741	4.49103e-05	20.1813	1.94111e-26
chrV	430271	430331	430291	17.9695	0.827544	14.8023	1.99222e-52
chrV	430391	430471	430441	25.239	0.218599	19.5196	1.34965e-28
chrV	430821	430861	430841	8.54589	0.999397	11.6774	3.78802e-83
chrV	431051	431111	431071	13.799	0.971366	17.6542	5.84016e-36
chrV	431481	431601	431551	90.3806	3.18153e-28	23.6162	6.07351e-18
chrV	431721	431781	431751	14.6506	0.950975	35.4236	1.37297e-05
chrV	431801	431921	431871	135.665	2.38945e-60	28.2986	4.94379e-11
chrV	431981	432101	432051	113.651	1.11612e-43	26.3309	1.84038e-13
chrV	432151	432241	432191	41.4729	8.99318e-05	31.8035	7.83078e-08
chrV	432451	432541	432501	82.1071	2.09677e-23	19.8914	2.3196e-27
chrV	432751	432851	432801	93.3904	4.13392e-30	22.4309	1.92158e-20
chrV	433121	433191	433161	12.0998	0.984382	19.405	5.36485e-29
chrV	433291	433331	433311	10.1378	0.996316	13.43	9.73378e-64
chrV	433441	433571	433491	64.0203	8.02283e-14	28.5224	8.83104e-11
chrV	433581	433711	433661	57.079	1.2225e-10	28.5641	9.81189e-11
chrV	433771	433811	433791	7.91453	0.999793	50.3383	0.133174
chrV	434071	434131	434101	21.3526	0.52275	16.8333	6.16731e-40
chrV	434401	434511	434461	111.307	3.00099e-42	25.449	9.34932e-15
chrV	434791	434871	434811	27.1318	0.119546	20.5298	2.19896e-25
chrV	435131	435241	435191	56.6352	3.26468e-10	23.5591	4.69597e-18
chrV	435321	435391	435361	27.7465	0.119546	18.4786	1.89335e-32
chrV	435941	436061	435991	95.6808	2.16744e-31	26.9103	1.10092e-12
chrV	436101	436141	436121	8.96484	0.999397	43.8632	0.0112289
chrV	436231	436371	436321	71.1355	2.52186e-17	29.8958	2.05486e-09
chrV	436441	436511	436491	16.525	0.880283	19.9144	2.73668e-27
chrV	436621	436671	436651	11.0327	0.992096	15.9834	1.19711e-44
chrV	436791	436871	436831	34.5728	0.00609248	17.8353	3.77335e-35
chrV	436941	436981	436961	12.6347	0.984382	37.2685	9.90457e-05
chrV	437231	437361	437291	130.694	2.04763e-56	25.5461	1.31595e-14
chrV	437471	437531	437501	23.0511	0.357227	47.2602	0.0495896
chrV	437561	437671	437641	69.2675	2.71175e-16	25.3321	6.12123e-15
chrV	437741	437861	437811	105.386	4.7054e-38	26.3999	2.28838e-13
chrV	438031	438081	438051	19.9043	0.689092	14.6025	6.74625e-54
chrV	438171	438251	438201	37.9264	0.0011537	18.5642	4.14076e-32
chrV	438321	438431	438371	97.5043	1.09057e-32	22.2953	9.44311e-21
chrV	438501	438601	438551	69.5088	2.71175e-16	20.8545	1.91895e-24
chrV	438871	438961	438911	31.3443	0.0256191	21.2291	2.05958e-23
chrV	439141	439231	439191	49.4386	1.93521e-07	22.623	5.21101e-20
chrV	439441	439551	439501	59.2927	1.63092e-11	25.1695	3.39547e-15
chrV	439611	439721	439681	43.0663	2.19453e-05	24.8646	1.0772e-15
chrV	439791	439881	439841	33.1598	0.010092	20.0731	8.89373e-27
chrV	439991	440031	440011	5.75967	0.999984	10.9147	5.80388e-94
chrV	440111	440211	440171	71.8528	2.52186e-17	22.4072	1.70863e-20
chrV	440341	440411	440361	50.0951	8.21043e-08	43.0897	0.00744316
chrV	440691	440831	440781	24.3619	0.283385	46.6899	0.039932
chrV	441291	441401	441351	79.5757	1.10972e-21	27.879	1.69532e-11
chrV	441441	441531	441491	71.1338	2.52186e-17	29.4716	8.17293e-10
[truncated: 54,278 more rows]

## Sheet: Panel B
Supplementary File 3 - Panel B: Nucleosome called in a non DNMT3b-expressing strain (EV)
chr	start	end	smt_pos	smt_value	smt_pval	fuzziness_score	fuzziness_pval
chrV	71	161	141	142.999	5.48953e-66	33.3602	8.64703e-07
chrV	271	451	351	210.168	1.40685e-127	39.8393	0.000798173
chrV	451	581	511	166.673	2.10944e-86	44.3623	0.013751
chrV	631	781	721	180.235	5.14404e-99	37.8237	0.000146724
chrV	781	921	861	42.8214	4.49103e-05	61.6962	0.890116
chrV	921	1061	981	153.683	3.82258e-75	40.9336	0.0018536
chrV	1061	1201	1131	98.3534	2.40941e-33	46.7122	0.040278
chrV	1341	1381	1361	15.7599	0.921158	33.4408	1.03279e-06
chrV	1411	1551	1501	196.672	5.30516e-114	44.9407	0.0178677
chrV	1621	1661	1641	163.37	9.16878e-84	54.4245	0.334773
chrV	1761	1841	1791	79.2632	1.10972e-21	63.4891	0.968687
chrV	1871	2021	1931	121.674	1.51697e-49	46.6825	0.0390186
chrV	2031	2201	2111	174.933	1.50088e-93	36.5401	4.0098e-05
chrV	2211	2371	2281	180.015	5.14404e-99	39.7638	0.000783834
chrV	2421	2491	2451	79.7973	1.10972e-21	45.3272	0.0226083
chrV	2551	2651	2611	68.9439	8.70861e-16	54.0206	0.313637
chrV	2691	2841	2751	119.523	4.67135e-48	40.9912	0.00206467
chrV	2841	2991	2941	185.945	1.23389e-103	29.9378	1.4872e-09
chrV	3041	3201	3121	173.813	1.19845e-92	31.2519	2.46414e-08
chrV	3231	3341	3281	81.5683	7.96777e-23	38.5037	0.000307911
chrV	3371	3541	3441	139.013	1.49516e-63	34.5969	4.52344e-06
chrV	3621	3771	3711	175.599	1.86897e-94	41.4097	0.00251306
chrV	3791	3921	3871	201.909	8.39181e-119	28.7308	9.14518e-11
chrV	3961	4101	4031	168.288	3.56812e-88	27.5898	5.36118e-12
chrV	4171	4291	4231	170.549	5.89496e-90	25.9124	3.06991e-14
chrV	4331	4441	4381	74.9556	6.46099e-19	35.5685	1.62722e-05
chrV	4501	4611	4531	75.8899	1.85508e-19	29.6264	1.14793e-09
chrV	4661	4771	4691	72.4589	7.53447e-18	43.7019	0.0103305
chrV	4771	4911	4841	114.429	2.12448e-44	49.8493	0.115059
chrV	5041	5161	5101	62.168	7.04369e-13	38.4217	0.00028695
chrV	5171	5301	5241	65.8519	2.64712e-14	37.7576	0.000158073
chrV	5381	5431	5411	31.4889	0.0256191	20.8353	1.6844e-24
chrV	5521	5671	5601	101.837	2.44811e-35	27.3674	4.16198e-12
chrV	5741	5781	5761	23.1843	0.357227	37.7145	0.000151723
chrV	5861	5981	5931	178.343	3.48886e-97	28.1757	2.28638e-11
chrV	6031	6151	6091	167.545	2.75163e-87	25.7133	1.77173e-14
chrV	6491	6591	6541	82.6148	2.09677e-23	22.2829	8.80746e-21
chrV	6681	6781	6711	58.5653	4.50201e-11	23.6229	6.27749e-18
chrV	6861	6951	6891	45.2114	4.91726e-06	21.9527	1.44741e-21
chrV	7031	7071	7051	14.3468	0.950975	33.7881	1.6888e-06
chrV	7311	7401	7351	47.5863	1.0149e-06	20.3219	5.22465e-26
chrV	7481	7591	7541	48.2	4.47505e-07	24.6882	5.4422e-16
chrV	8151	8251	8181	35.5158	0.00358607	23.8069	1.4061e-17
chrV	8551	8661	8591	80.3291	2.99166e-22	26.246	1.39528e-13
chrV	8731	8771	8751	7.72424	0.999793	49.0332	0.0907241
chrV	9031	9111	9061	28.9613	0.084766	18.238	1.97014e-33
chrV	9201	9281	9231	48.5346	4.47505e-07	19.0467	2.85342e-30
chrV	9691	9801	9751	111.353	3.00099e-42	22.2404	7.03952e-21
chrV	9911	10001	9981	74.0227	6.46099e-19	21.843	7.83554e-22
chrV	10251	10351	10311	59.8395	1.63092e-11	22.6797	6.93327e-20
chrV	10471	10511	10491	10.1465	0.996316	49.1921	0.0953071
chrV	10571	10711	10651	97.2091	1.09057e-32	26.1574	1.04828e-13
chrV	10781	10881	10821	38.7682	0.000631164	22.4288	1.9069e-20
chrV	11301	11341	11321	11.3155	0.992096	15.7334	3.63681e-46
chrV	11621	11671	11641	8.29438	0.999397	16.5857	3.01629e-41
chrV	11801	11891	11831	47.8013	1.0149e-06	22.2731	8.3273e-21
chrV	12011	12091	12051	27.5824	0.119546	19.1015	4.52422e-30
chrV	12171	12291	12211	48.8893	4.47505e-07	28.0243	2.47794e-11
chrV	12391	12461	12411	14.1877	0.950975	21.2474	2.28542e-23
chrV	12651	12801	12721	40.2277	0.000176141	48.8705	0.0862138
chrV	12801	12841	12821	10.2345	0.996316	39.2399	0.00056802
chrV	12971	13011	12991	18.9009	0.76328	25.8366	3.60093e-14
chrV	13221	13341	13291	168.269	3.56812e-88	25.295	3.9931e-15
chrV	13631	13731	13691	42.2	4.49103e-05	21.127	1.08726e-23
chrV	13811	13891	13851	47.4696	1.0149e-06	18.1149	6.07402e-34
chrV	13981	14071	14021	51.5067	3.41865e-08	20.3046	4.6543e-26
chrV	14171	14221	14191	13.6566	0.971366	16.9207	1.71391e-39
chrV	14811	14861	14841	12.8933	0.984382	15.4526	6.01136e-48
chrV	14951	15011	14981	13.2392	0.971366	15.8546	1.95978e-45
chrV	15421	15521	15471	35.9285	0.00358607	22.7138	8.29584e-20
chrV	15591	15661	15631	22.1377	0.438025	28.3054	5.12095e-11
chrV	15731	15781	15761	21.867	0.52275	15.3807	2.03557e-48
chrV	15871	15951	15911	37.6571	0.0011537	18.2328	1.87487e-33
chrV	16831	16951	16861	67.962	2.75736e-15	44.1084	0.0127152
chrV	16991	17051	17011	19.3005	0.689092	47.9515	0.0635387
chrV	17201	17291	17231	35.5658	0.00358607	22.5474	3.53509e-20
chrV	17331	17431	17381	33.6851	0.010092	32.9327	4.86808e-07
chrV	18241	18301	18271	18.32	0.76328	15.9459	7.05305e-45
chrV	18581	18621	18601	6.97209	0.999938	12.2039	1.3048e-76
chrV	19321	19361	19341	8.90459	0.999397	12.1303	1.74669e-77
chrV	19671	19711	19691	15.8826	0.921158	41.6572	0.00318854
chrV	19781	19891	19851	31.3817	0.0256191	34.6394	5.26373e-06
chrV	19981	20051	20021	19.249	0.689092	24.6733	5.13213e-16
chrV	20151	20201	20181	10.7656	0.996316	54.7947	0.362348
chrV	20251	20391	20331	72.3134	7.53447e-18	40.7545	0.00175599
chrV	20421	20541	20451	34.3817	0.00609248	55.6609	0.420694
chrV	20591	20721	20651	58.3322	4.50201e-11	33.793	1.70502e-06
chrV	20841	20891	20861	77.4097	1.4714e-20	52.3032	0.218318
chrV	20951	21081	20991	108.941	3.91463e-40	48.1699	0.0676677
chrV	21231	21281	21251	12.9986	0.984382	14.6783	2.48675e-53
chrV	21581	21661	21611	29.1181	0.0584602	19.4821	9.9132e-29
chrV	21751	21851	21801	75.8683	1.85508e-19	22.3077	1.00556e-20
chrV	22071	22181	22131	58.3711	4.50201e-11	24.4066	1.77123e-16
chrV	22231	22361	22291	68.4483	8.70861e-16	43.4323	0.00896025
chrV	22371	22541	22451	163.118	9.16878e-84	34.9903	7.19149e-06
chrV	22551	22651	22631	67.2484	2.75736e-15	47.0822	0.046413
chrV	22751	22861	22791	68.1688	8.70861e-16	41.4115	0.00272536
chrV	22911	23021	22961	40.7772	0.000176141	23.6863	8.33013e-18
chrV	23071	23191	23121	101.711	2.44811e-35	24.4457	2.0806e-16
chrV	23261	23331	23301	21.0386	0.52275	24.1305	5.63708e-17
chrV	23401	23491	23461	21.6175	0.52275	23.0318	3.96963e-19
chrV	23861	23921	23891	17.1827	0.827544	26.0521	7.38702e-14
chrV	24021	24121	24081	59.8278	1.63092e-11	24.003	3.30186e-17
chrV	24231	24321	24291	24.9878	0.283385	26.0145	6.55748e-14
chrV	24391	24481	24461	17.1498	0.827544	60.3858	0.784348
chrV	24541	24661	24621	74.7092	6.46099e-19	26.6584	5.13139e-13
chrV	24801	24851	24821	54.0305	2.21213e-09	43.8786	0.0113175
chrV	25031	25151	25101	121.531	1.51697e-49	26.3705	2.08843e-13
chrV	25201	25311	25261	69.4301	2.71175e-16	21.9596	1.51039e-21
chrV	25361	25471	25421	50.6248	8.21043e-08	25.6	1.58994e-14
chrV	25561	25631	25591	21.0535	0.52275	17.9248	9.2182e-35
chrV	25701	25821	25761	177.528	2.84942e-96	25.4021	4.91175e-15
chrV	26101	26201	26161	71.596	2.52186e-17	22.5607	3.78597e-20
chrV	26271	26401	26341	181.192	6.19477e-100	26.3667	1.16917e-13
chrV	26471	26541	26491	45.5833	4.91726e-06	26.615	4.47369e-13
chrV	26641	26761	26711	111.536	3.00099e-42	23.8926	2.05989e-17
chrV	26811	26941	26891	198.803	6.46953e-116	27.5354	3.48491e-12
chrV	26991	27111	27061	161.155	5.10418e-82	25.4325	6.38823e-15
chrV	27221	27291	27261	206.162	1.17343e-123	27.8947	9.31666e-12
chrV	27401	27521	27461	121.317	1.51697e-49	24.666	5.0113e-16
chrV	27581	27701	27631	104.765	2.27948e-37	25.1939	3.69835e-15
chrV	27741	27871	27821	210.319	1.40685e-127	27.483	2.82408e-12
chrV	27921	28051	27981	149.709	8.97055e-72	26.4466	2.21008e-13
chrV	28101	28201	28151	51.1178	3.41865e-08	26.6371	4.79788e-13
chrV	28241	28361	28311	83.3869	5.45269e-24	23.8325	1.59068e-17
chrV	28431	28491	28461	22.4586	0.438025	20.4622	1.38437e-25
chrV	28581	28691	28651	99.1941	5.27026e-34	26.7003	5.8459e-13
chrV	28741	28841	28811	56.8086	3.26468e-10	22.6664	6.54835e-20
chrV	28931	29041	28981	44.5983	1.04973e-05	36.9126	6.96792e-05
chrV	29061	29201	29131	112.527	5.81289e-43	30.7496	1.15297e-08
chrV	29291	29331	29311	12.3488	0.984382	14.4399	3.71108e-55
chrV	29671	29741	29701	21.7718	0.52275	17.825	3.39677e-35
chrV	29861	29901	29881	15.026	0.921158	31.4802	4.44909e-08
chrV	29981	30101	30051	106.269	9.62279e-39	26.1346	9.7107e-14
chrV	30151	30261	30221	96.276	4.88667e-32	23.1012	5.54662e-19
chrV	30361	30421	30381	19.8656	0.689092	17.5423	1.79687e-36
chrV	30501	30591	30551	61.6576	2.03949e-12	22.1182	3.60137e-21
chrV	30671	30771	30711	76.279	5.25794e-20	21.119	1.03855e-23
chrV	30821	30941	30891	135.48	2.38945e-60	24.9754	1.64212e-15
chrV	31051	31111	31071	22.3761	0.438025	15.1251	3.76465e-50
chrV	31231	31271	31251	10.4504	0.996316	14.3293	5.04604e-56
chrV	31631	31711	31671	27.6257	0.119546	27.07	1.76566e-12
chrV	31761	31851	31801	34.5933	0.00609248	27.6848	1.00171e-11
chrV	31981	32021	32001	5.34368	0.999984	30.08	3.01994e-09
chrV	32021	32131	32111	47.3776	1.0149e-06	37.1495	8.8246e-05
chrV	32501	32631	32581	85.4434	3.56054e-25	27.8314	1.49498e-11
chrV	32751	32821	32791	43.1979	2.19453e-05	29.9895	2.49578e-09
chrV	32931	33041	32991	40.5186	0.000176141	24.5529	3.18885e-16
chrV	33191	33291	33231	21.2084	0.52275	26.5746	3.9683e-13
chrV	34011	34131	34071	137.04	6.06381e-62	24.4133	1.82462e-16
chrV	34221	34271	34241	18.5777	0.76328	14.5221	1.62514e-54
chrV	34371	34461	34421	47.8405	1.0149e-06	20.7757	1.14614e-24
chrV	34551	34631	34591	26.9168	0.163945	18.1435	8.01202e-34
chrV	34711	34831	34771	158.995	2.02443e-79	25.872	3.16473e-14
chrV	34861	34981	34931	150.52	1.30159e-72	24.7749	6.56288e-16
chrV	35051	35161	35111	116.979	7.50136e-46	23.8902	2.03842e-17
chrV	35221	35321	35261	64.446	8.02283e-14	22.6492	5.9352e-20
chrV	35371	35491	35431	120.684	8.4526e-49	24.2705	1.01491e-16
chrV	35681	35771	35731	45.9772	4.91726e-06	19.8765	2.06423e-27
chrV	35851	35931	35891	29.1927	0.0584602	17.7048	9.70464e-36
chrV	36011	36111	36041	70.9788	8.32682e-17	23.6454	6.92061e-18
chrV	36161	36251	36201	24.3965	0.283385	45.0729	0.0201494
chrV	36351	36451	36411	64.2851	8.02283e-14	21.4699	8.96933e-23
chrV	36721	36821	36761	17.8397	0.827544	25.5101	1.15668e-14
chrV	37031	37081	37061	20.3907	0.60773	30.7891	1.24306e-08
chrV	37461	37561	37511	38.3976	0.000631164	23.1522	7.1017e-19
chrV	38121	38191	38151	31.3981	0.0256191	16.982	3.5433e-39
chrV	38281	38381	38311	72.5272	7.53447e-18	21.4394	7.439e-23
chrV	38441	38541	38481	74.1628	6.46099e-19	22.4091	1.72625e-20
chrV	38591	38711	38661	79.2812	1.10972e-21	28.5154	8.67967e-11
chrV	38751	38831	38801	34.2891	0.00609248	34.089	2.55619e-06
chrV	38911	39001	38951	67.9466	2.75736e-15	21.0817	8.25459e-24
chrV	39221	39331	39271	144.508	1.26175e-67	25.9336	3.74603e-14
chrV	39391	39511	39451	160.172	3.77347e-81	24.4525	1.52686e-16
chrV	39581	39681	39641	64.275	8.02283e-14	22.9279	2.39205e-19
chrV	40321	40431	40401	58.3117	4.50201e-11	36.4025	4.11222e-05
chrV	40661	40711	40681	76.1019	5.25794e-20	55.3078	0.395653
chrV	40811	40931	40881	58.01	4.50201e-11	55.0718	0.380618
chrV	41001	41061	41021	41.9186	8.99318e-05	37.0308	7.84872e-05
chrV	41171	41241	41221	33.5021	0.010092	31.3044	3.24728e-08
chrV	41381	41531	41461	114.199	2.12448e-44	30.9264	1.6157e-08
chrV	41681	41791	41731	27.8926	0.119546	40.5503	0.00152302
chrV	41891	41971	41931	19.9307	0.689092	19.3772	4.37658e-29
chrV	42831	42941	42881	75.4278	1.85508e-19	24.3091	1.1868e-16
chrV	42991	43091	43041	58.514	4.50201e-11	20.8823	2.30884e-24
chrV	43201	43331	43271	137.251	6.06381e-62	26.4336	2.47973e-13
chrV	43371	43511	43421	167.883	2.75163e-87	31.8466	6.54341e-08
chrV	43541	43611	43581	169.772	4.59972e-89	47.9611	0.0621795
chrV	43701	43841	43751	169.551	4.59972e-89	40.595	0.00145913
chrV	43841	44041	43961	119.527	4.67135e-48	46.9131	0.0426811
chrV	44041	44191	44091	80.3155	2.99166e-22	53.4533	0.279639
chrV	44231	44371	44311	110.471	1.53566e-41	28.2733	4.72686e-11
chrV	44411	44531	44461	70.8248	8.32682e-17	29.9529	2.31114e-09
chrV	44581	44731	44671	128.91	7.27045e-55	43.9198	0.0111536
chrV	44731	44901	44831	95.2221	2.16744e-31	40.5424	0.00151429
chrV	45331	45471	45421	77.3554	1.4714e-20	38.8011	0.000396697
chrV	45561	45691	45641	72.7254	7.53447e-18	26.3362	1.86479e-13
chrV	45801	45841	45821	7.97499	0.999793	11.2439	4.48924e-89
chrV	45921	46041	46001	92.6351	1.77725e-29	25.0037	1.8313e-15
chrV	46111	46211	46161	56.2071	3.26468e-10	21.6068	1.99862e-22
chrV	46311	46371	46351	15.9783	0.921158	16.9927	4.01512e-39
chrV	47081	47191	47131	99.387	5.27026e-34	22.827	1.46261e-19
chrV	47251	47351	47281	71.4499	2.52186e-17	26.8171	8.30932e-13
chrV	47581	47671	47621	58.9102	4.50201e-11	20.2231	2.62945e-26
chrV	47741	47791	47761	25.739	0.218599	40.7411	0.00173789
chrV	47901	47981	47941	38.1105	0.000631164	23.5355	4.23173e-18
chrV	48041	48181	48111	80.2883	2.99166e-22	35.748	1.99929e-05
chrV	48181	48331	48261	87.9359	2.22081e-26	36.5908	5.01108e-05
chrV	48661	48731	48701	58.2991	4.50201e-11	47.5722	0.0555828
chrV	48991	49071	49031	26.1697	0.163945	19.4402	7.10829e-29
chrV	49151	49241	49181	34.7137	0.00609248	21.0919	8.75864e-24
chrV	49311	49451	49371	87.6491	2.22081e-26	30.12	3.28081e-09
chrV	49631	49701	49661	40.6644	0.000176141	27.0189	1.5172e-12
chrV	49891	49991	49951	37.9942	0.0011537	23.071	4.81394e-19
chrV	50071	50151	50121	20.963	0.60773	26.0097	6.41695e-14
chrV	50221	50321	50251	53.696	5.60973e-09	23.4315	2.63272e-18
chrV	50561	50611	50581	9.99323	0.998433	14.9917	4.51554e-51
chrV	50711	50771	50731	30.5167	0.0392273	14.9498	2.24695e-51
chrV	50871	50911	50891	11.7914	0.992096	11.2314	2.97685e-89
chrV	51021	51111	51061	66.9825	8.60593e-15	19.4075	5.50992e-29
chrV	51191	51301	51231	134.665	1.48363e-59	23.9887	3.10573e-17
chrV	51361	51461	51401	83.4584	5.45269e-24	23.2957	1.40317e-18
chrV	51531	51581	51561	145.749	1.89329e-68	25.4629	7.91206e-15
chrV	51861	51951	51911	47.7469	1.0149e-06	19.1255	5.49362e-30
chrV	52011	52111	52051	49.2204	1.93521e-07	21.9167	1.18747e-21
chrV	52731	52811	52771	47.8057	1.0149e-06	28.12	3.1886e-11
chrV	52861	52981	52931	93.7433	4.13392e-30	35.4995	1.50049e-05
chrV	53011	53161	53071	209.914	1.3541e-126	29.0101	1.74062e-10
chrV	53191	53321	53241	117.767	1.39171e-46	34.9849	8.1074e-06
chrV	53541	53661	53601	146.778	2.82165e-69	24.1308	5.67321e-17
chrV	54001	54111	54061	77.9988	1.4714e-20	23.4897	3.42713e-18
chrV	54951	54991	54971	10.9854	0.996316	11.4817	9.28973e-86
chrV	55101	55201	55151	72.6846	7.53447e-18	20.8894	2.40605e-24
chrV	55281	55371	55321	50.6015	8.21043e-08	18.9444	1.17008e-30
chrV	55431	55481	55451	10.1817	0.996316	52.6179	0.234411
chrV	55601	55711	55631	82.4766	2.09677e-23	24.9591	1.54399e-15
chrV	55751	55871	55801	122.706	2.70043e-50	27.8813	1.70585e-11
chrV	55901	56031	55981	187.012	1.68616e-105	27.6618	5.46104e-12
chrV	56081	56211	56131	113.012	1.11612e-43	26.6283	4.68536e-13
chrV	56311	56371	56351	10.6249	0.996316	18.8573	5.5922e-31
chrV	56501	56611	56571	120.62	8.4526e-49	24.3825	1.60239e-16
chrV	56681	56801	56741	133.549	9.14451e-59	24.7646	7.32684e-16
chrV	56851	56971	56901	162.382	6.8619e-83	24.9335	9.39441e-16
chrV	57051	57121	57081	42.27	4.49103e-05	17.5528	2.00866e-36
chrV	57191	57301	57251	98.8621	2.40941e-33	22.4253	1.87964e-20
chrV	57361	57481	57411	100.302	1.14145e-34	23.2581	1.17232e-18
chrV	57591	57641	57621	23.4321	0.357227	47.6408	0.0569483
chrV	57691	57801	57751	46.491	2.25658e-06	23.1763	7.93958e-19
chrV	57881	57991	57931	128.594	7.27045e-55	23.68	8.10017e-18
chrV	58331	58441	58391	133.358	9.14451e-59	23.9835	3.04607e-17
chrV	58501	58621	58571	124.729	8.35341e-52	23.7731	1.22268e-17
chrV	58671	58791	58731	131.937	3.39741e-57	24.5167	2.75342e-16
chrV	58861	58961	58921	63.9158	2.39535e-13	22.3275	1.11275e-20
chrV	59041	59161	59091	148.974	6.14165e-71	23.9523	2.66507e-17
chrV	59641	59751	59701	70.9763	8.32682e-17	23.5836	5.23045e-18
chrV	59811	59921	59881	131.72	3.39741e-57	25.4059	8.01679e-15
chrV	59981	60071	60031	58.6997	4.50201e-11	20.6535	5.0679e-25
chrV	60131	60241	60191	121.088	1.51697e-49	23.5428	4.36129e-18
chrV	60311	60421	60351	92.8697	1.77725e-29	23.7777	1.24067e-17
chrV	60471	60571	60521	97.9167	1.09057e-32	21.9911	1.79329e-21
chrV	60641	60731	60681	42.6788	4.49103e-05	19.858	1.79591e-27
chrV	60821	60891	60851	26.7451	0.163945	17.13	1.91778e-38
chrV	61271	61361	61321	34.9945	0.00609248	19.191	9.46342e-30
chrV	61431	61501	61471	27.726	0.119546	15.7556	4.92293e-46
chrV	61751	61791	61771	8.88373	0.999397	13.3923	4.3173e-64
chrV	62081	62161	62131	27.0948	0.119546	28.371	6.04495e-11
chrV	62231	62301	62261	11.791	0.992096	24.5595	3.28219e-16
chrV	62411	62491	62451	36.1865	0.00205897	19.8439	1.63574e-27
chrV	62591	62701	62631	63.9813	2.39535e-13	23.5432	4.38343e-18
chrV	62751	62851	62811	56.7744	3.26468e-10	21.7845	5.59216e-22
chrV	62941	63041	62991	52.9432	1.39744e-08	21.0909	8.66512e-24
chrV	63111	63211	63171	77.454	1.4714e-20	22.6014	4.66534e-20
chrV	63341	63451	63401	47.9414	1.0149e-06	24.25	9.3255e-17
chrV	63541	63601	63571	19.0602	0.689092	15.773	6.30227e-46
chrV	63831	63961	63891	81.7013	7.96777e-23	29.8763	1.97196e-09
chrV	63981	64101	64041	97.0544	1.09057e-32	33.5675	1.24209e-06
chrV	64301	64381	64321	17.5877	0.827544	24.9794	1.67078e-15
chrV	64451	64581	64521	83.9516	5.45269e-24	27.2089	2.64333e-12
chrV	64811	64881	64831	18.4528	0.76328	16.8555	7.93905e-40
chrV	64971	65041	65001	25.9016	0.218599	17.0929	1.2443e-38
chrV	65111	65201	65171	36.5292	0.00205897	19.7409	7.50337e-28
chrV	65471	65621	65551	161.753	5.10418e-82	28.6234	8.80056e-11
chrV	65681	65721	65701	16.1184	0.880283	50.5936	0.142775
chrV	65861	66011	65931	92.3818	1.77725e-29	29.4644	8.04328e-10
chrV	66051	66171	66111	114.931	2.12448e-44	25.7074	2.30856e-14
chrV	66211	66341	66281	158.934	2.02443e-79	25.5476	1.06008e-14
chrV	66391	66521	66441	163.124	9.16878e-84	25.2043	2.43235e-15
chrV	66571	66691	66631	156.688	1.05925e-77	26.1648	7.31076e-14
chrV	66751	66851	66781	57.4428	1.2225e-10	33.2757	8.13128e-07
chrV	67171	67281	67211	55.0205	8.57174e-10	23.7302	1.01198e-17
chrV	67351	67391	67371	5.26618	0.999984	53.2518	0.268646
chrV	67631	67731	67701	30.0828	0.0392273	50.8216	0.151763
chrV	67771	67931	67851	129.231	1.2248e-55	36.497	4.42432e-05
chrV	67961	68111	68021	78.278	4.06605e-21	35.3116	1.20327e-05
chrV	68141	68281	68211	101.201	2.44811e-35	31.8448	8.41712e-08
chrV	68291	68401	68361	39.6462	0.000337287	55.814	0.431356
chrV	68521	68591	68541	71.9798	2.52186e-17	36.437	4.25938e-05
chrV	68651	68771	68691	84.3643	1.40146e-24	23.7101	9.25768e-18
chrV	68821	68941	68871	128.926	7.27045e-55	26.5147	3.2805e-13
chrV	69421	69531	69481	58.5403	4.50201e-11	24.9757	1.64395e-15
chrV	69961	70081	70021	113.01	1.11612e-43	25.5847	1.50669e-14
chrV	70151	70241	70191	39.1128	0.000337287	20.1848	1.9782e-26
chrV	70431	70511	70471	38.2338	0.000631164	19.3908	4.84991e-29
chrV	70571	70641	70611	192.509	3.35666e-110	27.7911	7.77477e-12
chrV	70751	70861	70811	99.8065	5.27026e-34	31.7783	7.49229e-08
chrV	70901	71031	70941	166.429	2.10944e-86	37.8821	0.000159987
chrV	71081	71191	71131	109.838	7.7884e-41	23.774	1.22785e-17
chrV	71281	71331	71301	25.7078	0.218599	14.3968	1.78128e-55
chrV	71411	71501	71451	49.5151	1.93521e-07	20.3912	8.42904e-26
chrV	71561	71671	71621	134.959	1.48363e-59	24.1045	5.06528e-17
chrV	71731	71841	71781	113.881	1.11612e-43	23.024	3.81001e-19
chrV	71941	71981	71961	10.0729	0.996316	13.1745	3.45509e-66
chrV	72091	72171	72131	48.748	4.47505e-07	45.0355	0.0198117
chrV	72171	72361	72291	158.067	2.02443e-79	34.3766	3.21299e-06
chrV	72451	72561	72501	50.567	8.21043e-08	27.9254	1.91744e-11
chrV	72671	72771	72691	94.6309	9.51509e-31	38.9719	0.000457241
chrV	72781	72901	72851	105.463	4.7054e-38	29.7024	1.35846e-09
chrV	72951	73091	73031	82.5611	2.09677e-23	35.8738	2.30274e-05
chrV	73111	73271	73201	158.353	2.02443e-79	29.913	1.6805e-09
chrV	73771	73881	73821	141.826	3.58343e-65	24.086	4.70996e-17
chrV	73961	74031	73991	46.609	2.25658e-06	17.1308	1.93671e-38
chrV	74121	74221	74161	84.8291	1.40146e-24	23.0069	3.51884e-19
chrV	74271	74371	74331	81.1945	7.96777e-23	34.3479	3.60714e-06
chrV	74401	74501	74451	39.3534	0.000337287	49.312	0.0988977
chrV	74611	74681	74661	44.3982	1.04973e-05	32.9785	5.22875e-07
chrV	74851	74891	74871	5.12838	0.999984	12.6846	3.31592e-71
chrV	75121	75221	75171	43.6479	2.19453e-05	25.1859	3.59898e-15
chrV	76001	76071	76031	25.2259	0.218599	17.2722	9.65576e-38
chrV	76141	76241	76201	60.6265	5.81346e-12	21.5278	1.25979e-22
chrV	76311	76421	76361	80.9286	2.99166e-22	23.5544	4.62447e-18
chrV	76471	76581	76531	73.6405	2.22103e-18	22.7818	1.16344e-19
chrV	76811	76931	76861	77.6953	1.4714e-20	26.8067	8.07949e-13
chrV	77061	77181	77141	77.8116	1.4714e-20	28.1987	3.90568e-11
chrV	77271	77371	77311	40.862	0.000176141	36.2744	3.58023e-05
chrV	77401	77501	77461	44.3897	1.04973e-05	36.8576	6.59274e-05
chrV	77591	77661	77621	37.9555	0.0011537	16.8465	7.13183e-40
chrV	78091	78151	78131	155.997	7.5897e-77	25.7766	2.06526e-14
chrV	78261	78361	78301	64.0774	8.02283e-14	32.2244	1.58804e-07
chrV	78401	78541	78471	192.695	3.35666e-110	28.1845	2.17941e-11
chrV	78761	78841	78801	23.558	0.357227	18.0471	3.12976e-34
chrV	79081	79141	79101	47.0286	1.0149e-06	51.2658	0.170181
chrV	79191	79251	79231	51.7205	3.41865e-08	44.6484	0.0165428
chrV	79371	79451	79401	30.9254	0.0392273	35.8522	2.24728e-05
chrV	79741	79801	79771	32.4425	0.0162916	36.0926	2.93882e-05
chrV	79961	80021	79981	14.6067	0.950975	15.3637	1.54928e-48
chrV	80481	80561	80511	43.2846	2.19453e-05	18.8582	5.68036e-31
chrV	80631	80761	80681	143.039	8.35128e-67	26.5801	4.02844e-13
chrV	80841	80881	80861	14.8423	0.950975	14.8253	2.9301e-52
chrV	80971	81081	81021	91.7279	7.56e-29	24.2529	9.46263e-17
chrV	81321	81381	81361	21.5634	0.52275	27.636	8.80523e-12
chrV	81511	81641	81581	108.561	3.91463e-40	27.5683	7.27564e-12
chrV	81681	81801	81731	75.0851	1.85508e-19	33.3839	9.54542e-07
chrV	81821	81991	81901	120.546	8.4526e-49	37.5414	0.000124623
chrV	81991	82121	82051	94.1635	9.51509e-31	45.9096	0.0290886
chrV	82151	82281	82241	136.439	3.82029e-61	37.1739	8.57874e-05
chrV	82321	82451	82381	101.253	2.44811e-35	28.7083	1.39512e-10
chrV	82501	82581	82561	27.0854	0.119546	19.9457	3.49498e-27
chrV	82681	82791	82731	111.919	3.00099e-42	22.0685	2.75168e-21
chrV	83001	83061	83041	21.0022	0.52275	52.9458	0.251803
chrV	83191	83271	83231	202.59	9.06187e-120	34.5487	3.64673e-06
chrV	83331	83401	83361	24.1486	0.283385	42.8311	0.00643952
chrV	83481	83551	83511	23.1577	0.357227	27.3138	3.55878e-12
chrV	83601	83721	83661	82.2503	2.09677e-23	26.4597	2.76457e-13
chrV	83761	83881	83821	96.8182	4.88667e-32	34.6225	5.15206e-06
chrV	83901	84031	83961	125.947	1.45175e-52	35.405	1.345e-05
chrV	84071	84181	84131	96.079	4.88667e-32	23.298	1.41775e-18
chrV	84241	84351	84301	107.362	1.94979e-39	22.5467	3.50988e-20
chrV	84411	84521	84471	103.886	1.0939e-36	24.6426	4.5716e-16
chrV	84581	84681	84621	91.4889	7.56e-29	21.9333	1.29844e-21
chrV	84941	85001	84971	30.4154	0.0392273	15.3076	6.57622e-49
chrV	85601	85691	85641	80.5628	2.99166e-22	20.429	1.10697e-25
chrV	85761	85841	85801	43.8636	2.19453e-05	17.6367	4.86459e-36
chrV	85951	86121	86071	63.8207	2.39535e-13	34.8407	6.78751e-06
chrV	86861	86971	86921	128.441	7.27045e-55	23.7005	8.8203e-18
chrV	87031	87151	87081	184.422	1.04708e-102	25.5803	8.25462e-15
chrV	87201	87321	87261	124.283	8.35341e-52	26.9911	1.39995e-12
chrV	87351	87481	87411	152.03	2.68674e-74	28.7414	1.23965e-10
chrV	87521	87651	87591	148.002	6.14165e-71	26.1706	9.21982e-14
chrV	87701	87841	87761	177.806	2.84942e-96	28.1296	2.23352e-11
chrV	87861	87951	87911	38.0659	0.000631164	45.9788	0.0299379
chrV	88061	88131	88101	26.0145	0.163945	51.8731	0.197509
chrV	88171	88321	88241	176.796	2.3142e-95	32.9562	4.31229e-07
chrV	88381	88431	88411	56.0288	3.26468e-10	45.4853	0.0242443
chrV	88551	88601	88581	16.9263	0.880283	50.0869	0.12415
chrV	88681	88801	88771	59.1066	1.63092e-11	38.3481	0.000269187
chrV	88871	88911	88891	7.53829	0.999793	38.4093	0.000283715
chrV	89071	89211	89141	136.452	3.82029e-61	30.0476	2.82621e-09
chrV	89231	89371	89301	150.393	1.30159e-72	27.9881	1.94951e-11
chrV	89421	89541	89481	123.234	4.76855e-51	25.5023	1.12975e-14
chrV	89591	89701	89651	77.0562	1.4714e-20	22.2927	9.34785e-21
chrV	89761	89881	89811	130.5	2.04763e-56	24.7691	7.45728e-16
chrV	90211	90311	90261	68.6248	8.70861e-16	22.7744	1.1172e-19
chrV	90391	90501	90451	119.408	4.67135e-48	23.6975	8.731e-18
chrV	90571	90671	90611	74.2033	6.46099e-19	21.5196	1.19484e-22
chrV	90731	90831	90781	36.461	0.00205897	21.2223	1.96592e-23
chrV	90901	91001	90941	40.9255	0.000176141	22.4343	1.97012e-20
chrV	91081	91171	91131	43.8657	2.19453e-05	21.7585	4.77825e-22
chrV	91231	91351	91281	78.99	4.06605e-21	24.6719	5.10388e-16
chrV	91401	91521	91461	42.1488	4.49103e-05	44.3589	0.0143898
chrV	91521	91591	91561	24.4066	0.283385	51.438	0.177675
chrV	91721	91871	91781	88.1844	5.45359e-27	30.848	1.39102e-08
chrV	91971	92041	92011	28.8791	0.084766	18.4729	1.83931e-32
chrV	92391	92501	92461	67.4432	2.75736e-15	24.469	2.27934e-16
chrV	92681	92791	92731	120.751	8.4526e-49	24.5444	3.09863e-16
chrV	92871	92981	92941	55.4654	8.57174e-10	54.3668	0.334991
chrV	92991	93141	93071	82.3141	2.09677e-23	46.9047	0.0433911
chrV	93141	93211	93181	56.6302	3.26468e-10	51.1838	0.166678
chrV	93291	93411	93341	50.3292	8.21043e-08	34.2948	3.36535e-06
chrV	93631	93691	93661	17.1688	0.827544	16.6719	8.81064e-41
chrV	93761	93861	93801	55.8799	8.57174e-10	19.832	1.4862e-27
chrV	94201	94291	94231	36.9959	0.00205897	21.1813	1.52537e-23
chrV	94341	94451	94391	89.4536	1.32446e-27	22.917	2.2823e-19
chrV	94691	94791	94741	64.9804	8.02283e-14	23.6834	8.19954e-18
chrV	94841	94961	94891	150.659	1.30159e-72	25.7046	1.79906e-14
chrV	95011	95121	95061	115.864	4.00915e-45	23.6402	6.764e-18
chrV	95161	95291	95231	119.161	4.67135e-48	25.7124	2.34904e-14
chrV	95341	95441	95391	56.0551	3.26468e-10	21.0017	4.92407e-24
chrV	95511	95631	95561	110.431	1.53566e-41	26.1482	1.01528e-13
chrV	95731	95791	95751	20.183	0.60773	48.6302	0.079798
chrV	95881	95951	95911	53.9366	5.60973e-09	36.3998	4.09471e-05
chrV	96201	96311	96231	71.085	2.52186e-17	47.6597	0.0573436
chrV	96411	96521	96461	33.7149	0.010092	26.6653	5.24245e-13
chrV	96691	96761	96731	27.8976	0.119546	16.8698	9.61807e-40
chrV	97341	97401	97371	19.1791	0.689092	16.016	1.868e-44
chrV	97511	97571	97551	20.9959	0.60773	33.0738	6.01835e-07
chrV	97641	97801	97721	80.0641	2.99166e-22	33.3339	8.87429e-07
chrV	98251	98291	98271	9.98851	0.998433	12.1552	3.46265e-77
chrV	98431	98481	98451	16.5035	0.880283	20.5568	2.64179e-25
chrV	98551	98641	98611	44.1079	1.04973e-05	20.9482	3.51465e-24
chrV	98721	98831	98781	76.9304	5.25794e-20	25.2302	4.23452e-15
chrV	98881	98971	98931	60.0504	5.81346e-12	20.2736	3.72069e-26
chrV	99031	99151	99081	160.434	3.77347e-81	25.3001	3.66552e-15
chrV	99211	99321	99261	77.1871	1.4714e-20	22.8079	1.33006e-19
chrV	99371	99481	99421	101.671	2.44811e-35	23.1044	5.63426e-19
chrV	99661	99761	99721	60.7008	5.81346e-12	21.7273	4.00893e-22
chrV	99851	99941	99891	50.7776	8.21043e-08	39.186	0.000544331
chrV	99941	100031	99991	25.2897	0.218599	44.3795	0.0145288
chrV	100851	100951	100891	71.9701	2.52186e-17	21.5032	1.08415e-22
chrV	101011	101121	101061	93.7234	4.13392e-30	22.3643	1.35757e-20
chrV	101171	101261	101211	52.2343	1.39744e-08	24.6239	4.2059e-16
chrV	101331	101391	101371	16.2161	0.880283	16.8467	7.31469e-40
chrV	101471	101561	101521	33.1918	0.010092	19.8852	2.21438e-27
chrV	101801	101891	101841	76.1545	5.25794e-20	21.3877	5.42679e-23
chrV	101971	102091	102031	176.969	2.3142e-95	24.1604	3.87083e-17
chrV	102151	102251	102201	82.2939	2.09677e-23	21.2782	2.79923e-23
chrV	102471	102561	102501	27.6172	0.119546	21.801	6.11898e-22
chrV	102631	102741	102681	58.3506	4.50201e-11	22.5147	2.97414e-20
chrV	102961	103011	102981	14.7091	0.950975	14.3015	3.04045e-56
chrV	103131	103191	103171	9.22395	0.998433	38.6327	0.000343885
chrV	103291	103371	103321	49.1372	1.93521e-07	43.8014	0.010878
chrV	103591	103711	103651	47.3925	1.0149e-06	27.0967	1.91199e-12
chrV	103761	103801	103781	6.28371	0.999938	53.0622	0.258175
chrV	103891	104011	103951	74.1982	6.46099e-19	26.0129	6.49824e-14
chrV	104371	104441	104391	23.7616	0.357227	17.7929	2.42612e-35
chrV	104511	104621	104551	60.5819	5.81346e-12	24.8139	8.86591e-16
chrV	104701	104791	104741	34.1955	0.00609248	20.5129	1.9901e-25
chrV	105091	105221	105151	141.46	3.58343e-65	27.0704	1.47274e-12
chrV	105311	105361	105341	13.2215	0.971366	18.4029	9.40131e-33
chrV	105441	105531	105481	32.3119	0.0162916	33.3314	8.82646e-07
chrV	105571	105691	105631	62.2362	7.04369e-13	29.2044	4.4906e-10
chrV	105911	106031	105971	122.65	2.70043e-50	24.2016	7.60922e-17
chrV	106101	106201	106151	43.4844	2.19453e-05	21.6493	2.57276e-22
chrV	106371	106471	106431	48.5501	4.47505e-07	23.0469	4.29782e-19
chrV	106641	106751	106691	99.3433	5.27026e-34	25.0443	2.12788e-15
chrV	106811	106931	106881	183.538	8.83793e-102	24.9708	8.9701e-16
chrV	107221	107261	107241	12.4399	0.984382	15.1141	3.16202e-50
chrV	107351	107451	107391	73.8504	2.22103e-18	23.3887	2.15548e-18
chrV	107521	107631	107571	53.66	5.60973e-09	25.086	2.48084e-15
chrV	107731	107801	107761	84.9337	1.40146e-24	26.5033	3.17048e-13
chrV	108031	108071	108051	7.64172	0.999793	22.0174	2.07514e-21
chrV	108551	108651	108581	29.334	0.0584602	25.193	3.70292e-15
chrV	108681	108721	108701	5.43726	0.999984	39.9915	0.00101466
chrV	108851	108931	108901	25.0978	0.218599	27.6083	8.13744e-12
chrV	109001	109041	109021	16.072	0.880283	44.8502	0.0181811
chrV	109151	109281	109211	47.5705	1.0149e-06	33.9777	2.20028e-06
chrV	109301	109471	109401	128.155	7.27045e-55	31.864	8.58465e-08
chrV	109511	109621	109551	98.2224	2.40941e-33	33.3705	9.33927e-07
chrV	109831	109931	109891	85.1851	3.56054e-25	21.231	2.08397e-23
chrV	110001	110121	110071	156.178	1.05925e-77	24.5769	2.71999e-16
chrV	110201	110291	110241	44.9259	1.04973e-05	21.1356	1.15778e-23
chrV	110351	110441	110391	60.5667	5.81346e-12	22.3299	1.13164e-20
chrV	110551	110601	110581	9.85472	0.998433	16.3705	1.99777e-42
chrV	110891	110981	110921	56.4076	3.26468e-10	21.3601	4.59271e-23
chrV	111481	111581	111531	94.0753	9.51509e-31	21.9155	1.17542e-21
chrV	111691	111731	111711	6.51421	0.999938	13.4946	3.85611e-63
chrV	111811	111911	111871	69.1876	2.71175e-16	20.8921	2.4606e-24
chrV	111991	112061	112031	48.8539	4.47505e-07	20.4919	1.68903e-25
chrV	112131	112241	112191	122.335	2.70043e-50	23.4809	3.30182e-18
chrV	112301	112401	112351	56.1569	3.26468e-10	20.1575	1.63696e-26
chrV	112491	112531	112511	5.26782	0.999984	12.1273	1.61087e-77
chrV	112621	112731	112681	69.7586	2.71175e-16	22.1187	3.62466e-21
chrV	112921	113031	112981	104.384	2.27948e-37	22.6941	7.48189e-20
chrV	113391	113501	113461	91.745	7.56e-29	24.8573	1.05269e-15
chrV	113591	113671	113641	36.5305	0.00205897	17.7772	2.08447e-35
chrV	113761	113831	113801	38.5165	0.000631164	46.2755	0.0338342
chrV	113871	113971	113941	35.6651	0.00358607	27.6033	8.02519e-12
chrV	114061	114171	114121	82.9016	2.09677e-23	21.1512	1.27009e-23
chrV	114631	114691	114661	21.9603	0.52275	16.2186	2.80812e-43
chrV	114971	115071	115021	94.5629	9.51509e-31	21.3155	3.5015e-23
chrV	115151	115251	115181	90.9637	3.18153e-28	20.9849	4.46762e-24
chrV	115311	115401	115351	42.6712	4.49103e-05	21.7145	3.75467e-22
chrV	115491	115541	115521	12.2122	0.984382	13.6281	6.1631e-62
chrV	115631	115751	115691	89.5418	1.32446e-27	24.8471	1.00977e-15
chrV	116091	116171	116121	198.293	6.46953e-116	17.048	7.6034e-39
chrV	116251	116361	116281	214.568	1.56393e-131	24.5791	1.6891e-16
chrV	116591	116631	116611	33.1604	0.010092	37.083	8.25411e-05
chrV	116731	116821	116761	208.459	1.29716e-125	19.5541	1.2553e-28
chrV	116891	116951	116921	85.1502	3.56054e-25	13.1657	2.9122e-66
chrV	117171	117261	117221	57.6228	1.2225e-10	20.1943	2.1175e-26
chrV	117321	117441	117381	128.362	7.27045e-55	24.844	9.97776e-16
chrV	117561	117621	117601	13.4213	0.971366	24.9351	1.40986e-15
chrV	118241	118331	118291	34.1799	0.00609248	20.9465	3.47704e-24
chrV	118431	118511	118471	46.3718	2.25658e-06	17.3775	3.01378e-37
chrV	118751	118871	118801	118.666	2.56038e-47	29.2318	4.78026e-10
chrV	118921	119051	118991	132.675	5.59468e-58	25.5172	1.196e-14
chrV	119101	119211	119151	56.3134	3.26468e-10	25.5901	1.53559e-14
chrV	119281	119371	119321	37.056	0.0011537	21.2896	2.9889e-23
chrV	119451	119551	119501	37.7175	0.0011537	24.5306	2.9111e-16
chrV	119611	119701	119651	28.9961	0.084766	27.003	1.44505e-12
chrV	119781	119841	119811	20.0315	0.60773	17.0916	1.25316e-38
chrV	119951	120031	119991	48.8846	4.47505e-07	18.1856	1.19344e-33
chrV	120111	120201	120151	59.5417	1.63092e-11	21.1235	1.05871e-23
chrV	120281	120321	120301	5.68865	0.999984	21.3297	3.74902e-23
chrV	120531	120641	120591	125.356	1.45175e-52	23.7901	1.31373e-17
chrV	120701	120811	120751	96.0477	4.88667e-32	23.2494	1.12881e-18
chrV	120871	120991	120931	102.343	5.19985e-36	23.7801	1.26108e-17
chrV	121041	121161	121101	94.9802	9.51509e-31	24.4143	1.83661e-16
chrV	121411	121521	121471	80.8113	2.99166e-22	22.9716	2.97235e-19
chrV	121631	121701	121671	19.1345	0.689092	35.6271	1.7396e-05
chrV	121761	121851	121811	28.7877	0.084766	24.4837	2.42396e-16
chrV	121911	122011	121961	52.4929	1.39744e-08	23.1115	5.84747e-19
chrV	122211	122331	122251	75.9116	1.85508e-19	25.3579	6.76048e-15
chrV	122461	122551	122501	33.1014	0.010092	20.385	8.2507e-26
chrV	122771	122891	122831	91.2691	7.56e-29	25.217	4.03408e-15
chrV	123641	123741	123701	52.8777	1.39744e-08	21.4386	7.40512e-23
chrV	123811	123931	123881	119.218	4.67135e-48	25.9053	4.54146e-14
chrV	123991	124111	124061	115.686	4.00915e-45	27.5902	7.74021e-12
chrV	124151	124261	124211	54.3521	2.21213e-09	23.8093	1.43352e-17
chrV	124371	124411	124391	11.2807	0.992096	12.3578	7.97067e-75
chrV	124501	124621	124571	95.193	2.16744e-31	25.2222	4.11189e-15
chrV	124741	124861	124791	60.5041	5.81346e-12	25.0208	1.94365e-15
chrV	124911	125021	124961	74.5558	6.46099e-19	24.1747	6.81992e-17
chrV	125121	125251	125201	93.1799	4.13392e-30	34.8365	6.75509e-06
chrV	125281	125401	125361	38.692	0.000631164	27.34	3.83998e-12
chrV	125491	125571	125531	51.2867	3.41865e-08	19.1197	5.19661e-30
chrV	125641	125721	125681	49.1072	1.93521e-07	18.4505	1.45041e-32
chrV	125821	125911	125861	55.6459	8.57174e-10	21.8662	8.90068e-22
chrV	125971	126051	126001	32.052	0.0162916	37.0248	7.79207e-05
chrV	126181	126231	126211	21.6308	0.52275	12.9753	3.68867e-68
chrV	126581	126671	126631	65.517	2.64712e-14	20.0187	5.98184e-27
chrV	126741	126851	126801	151.405	1.87616e-73	24.0099	2.87064e-17
chrV	126931	127021	126971	66.7564	8.60593e-15	19.5889	2.32342e-28
chrV	127101	127201	127141	93.6125	4.13392e-30	22.1971	5.55149e-21
chrV	127411	127541	127471	79.4997	1.10972e-21	26.5219	3.36047e-13
chrV	127601	127721	127681	79.5898	1.10972e-21	27.784	1.31051e-11
chrV	127771	127891	127831	72.652	7.53447e-18	23.8677	1.83837e-17
chrV	127931	128051	127981	111.579	3.00099e-42	25.8391	3.62422e-14
chrV	128101	128201	128151	63.3897	2.39535e-13	23.0651	4.67862e-19
chrV	128261	128361	128321	62.2254	7.04369e-13	20.5312	2.23186e-25
chrV	128621	128661	128641	8.12107	0.999397	14.2357	9.4178e-57
chrV	128761	128871	128821	72.3422	7.53447e-18	28.5594	9.66354e-11
chrV	128911	129021	128961	56.6536	3.26468e-10	27.6178	8.35236e-12
chrV	129241	129351	129291	99.6804	5.27026e-34	22.762	1.0498e-19
chrV	129421	129491	129451	32.6623	0.0162916	17.0354	6.57733e-39
chrV	129561	129681	129621	68.4954	8.70861e-16	25.7015	2.25734e-14
chrV	129721	129831	129781	55.8824	8.57174e-10	25.5874	1.52739e-14
chrV	129881	130001	129961	55.9403	8.57174e-10	28.5205	8.80043e-11
chrV	130051	130181	130131	32.2262	0.0162916	29.3537	6.28026e-10
chrV	130271	130311	130291	15.1155	0.921158	12.9665	3.00069e-68
chrV	131891	131941	131911	12.161	0.984382	14.9689	3.17203e-51
chrV	132031	132131	132081	48.5763	4.47505e-07	21.6788	3.05385e-22
chrV	132191	132251	132221	17.4691	0.827544	38.1066	0.000216983
chrV	132361	132491	132441	64.3835	8.02283e-14	28.0781	2.85953e-11
chrV	133161	133271	133231	24.5483	0.283385	24.428	1.93212e-16
chrV	133701	133751	133721	15.198	0.921158	30.7168	1.07845e-08
chrV	133961	134071	134031	48.5017	4.47505e-07	26.987	1.38523e-12
chrV	134151	134261	134211	57.8071	1.2225e-10	23.5753	5.09711e-18
chrV	134311	134441	134351	44.254	1.04973e-05	38.3807	0.000276883
chrV	134471	134581	134531	29.6395	0.0584602	54.9621	0.373347
chrV	134671	134731	134691	50.4851	8.21043e-08	42.8891	0.00665831
chrV	135061	135141	135081	47.4147	1.0149e-06	19.6322	3.25205e-28
chrV	135611	135741	135681	63.309	2.39535e-13	34.8078	6.51437e-06
chrV	135931	136061	135991	101.281	2.44811e-35	25.8438	3.69694e-14
chrV	136701	136791	136761	33.3753	0.010092	20.9022	2.613e-24
chrV	136871	136981	136951	91.2954	7.56e-29	24.2777	1.04824e-16
chrV	137081	137191	137141	100.993	1.14145e-34	23.1684	7.64608e-19
chrV	137251	137341	137301	33.2959	0.010092	20.7873	1.23679e-24
chrV	137971	138031	137991	19.2028	0.689092	15.9175	4.83527e-45
chrV	138141	138221	138181	25.64	0.218599	20.2263	2.66078e-26
chrV	138291	138341	138321	31.4082	0.0256191	13.4453	1.38481e-63
chrV	138441	138561	138501	104.019	2.27948e-37	24.7391	6.63643e-16
chrV	139001	139041	139021	12.6777	0.984382	41.7463	0.00337393
chrV	139101	139171	139131	26.8631	0.163945	38.8083	0.000398887
chrV	139281	139391	139331	48.4992	4.47505e-07	23.3334	1.66217e-18
chrV	139471	139581	139521	47.9499	1.0149e-06	27.2459	2.9492e-12
chrV	139641	139721	139681	44.1743	1.04973e-05	20.8806	2.27216e-24
chrV	139881	139971	139921	53.3649	5.60973e-09	22.105	3.36314e-21
chrV	140841	140971	140921	82.7849	2.09677e-23	26.6147	4.48539e-13
chrV	141771	141841	141811	17.1833	0.827544	17.6526	5.7466e-36
chrV	142221	142261	142241	5.51123	0.999984	40.3852	0.00135201
chrV	142311	142401	142371	24.8401	0.283385	22.0533	2.52158e-21
chrV	142781	142881	142841	36.9209	0.00205897	23.6103	5.93198e-18
chrV	143091	143231	143181	54.4482	2.21213e-09	46.9207	0.0436638
chrV	143271	143431	143361	116.041	7.50136e-46	34.727	5.71631e-06
chrV	143471	143631	143541	88.7175	5.45359e-27	32.824	4.13703e-07
chrV	143631	143761	143711	54.0947	2.21213e-09	51.2474	0.169394
chrV	143761	143871	143821	34.8835	0.00609248	44.1821	0.0131865
chrV	144411	144531	144461	115.109	4.00915e-45	24.1152	5.29993e-17
chrV	144741	144851	144801	66.4807	8.60593e-15	22.488	2.61666e-20
chrV	144921	145011	144971	31.1686	0.0256191	33.3581	9.18227e-07
chrV	145061	145161	145101	36.1273	0.00205897	27.3335	3.76928e-12
chrV	145371	145451	145401	27.6697	0.119546	18.8029	3.45482e-31
chrV	145741	145831	145791	33.3461	0.010092	20.0453	7.22441e-27
chrV	146071	146161	146101	46.129	2.25658e-06	20.0665	8.48045e-27
chrV	146521	146621	146561	64.4236	8.02283e-14	22.4136	1.74851e-20
chrV	146681	146781	146741	43.7253	2.19453e-05	21.0442	6.48056e-24
chrV	146921	146991	146941	44.9493	1.04973e-05	17.6717	7.01142e-36
chrV	147101	147151	147131	13.4093	0.971366	13.7282	4.79345e-61
chrV	147401	147501	147451	47.8346	1.0149e-06	22.5551	3.69189e-20
chrV	147721	147801	147771	31.0798	0.0256191	18.0538	3.34131e-34
chrV	147891	147991	147931	60.6394	5.81346e-12	23.7284	1.00116e-17
chrV	148171	148251	148211	31.2454	0.0256191	18.5645	4.12044e-32
chrV	148321	148441	148381	129.676	1.2248e-55	25.5256	1.22156e-14
chrV	148821	148921	148881	59.2796	1.63092e-11	28.8008	1.73701e-10
chrV	148971	149091	149021	104.583	2.27948e-37	25.577	1.46656e-14
chrV	149131	149231	149181	50.3675	8.21043e-08	31.5559	5.09172e-08
chrV	149291	149401	149351	109.667	7.7884e-41	23.7085	9.19198e-18
chrV	149461	149571	149511	83.2971	5.45269e-24	22.5803	4.18684e-20
chrV	150011	150051	150031	7.69457	0.999793	12.3106	2.28793e-75
chrV	150411	150531	150461	108.928	3.91463e-40	25.7739	2.90165e-14
chrV	150581	150691	150631	77.7408	1.4714e-20	24.1369	5.80434e-17
chrV	150761	150871	150791	75.197	1.85508e-19	25.1484	3.13465e-15
chrV	150911	151001	150951	53.967	5.60973e-09	41.46	0.00281045
chrV	151811	151891	151851	47.1105	1.0149e-06	16.4686	6.87809e-42
chrV	152241	152281	152261	15.5942	0.921158	22.0914	3.12025e-21
chrV	152441	152481	152461	10.7593	0.996316	14.0441	2.49872e-58
chrV	153571	153651	153611	26.988	0.163945	30.2922	4.65776e-09
chrV	153701	153801	153771	58.9121	4.50201e-11	22.594	4.50933e-20
chrV	154541	154641	154591	40.3545	0.000176141	30.2982	4.71403e-09
chrV	154681	154791	154721	49.8088	1.93521e-07	41.3292	0.00258228
chrV	154851	154971	154921	61.9573	2.03949e-12	27.0176	1.51126e-12
chrV	155021	155121	155081	42.6744	4.49103e-05	48.5253	0.0771115
chrV	155281	155341	155321	28.9484	0.084766	40.1424	0.00113463
chrV	155591	155691	155641	51.1656	3.41865e-08	22.1222	3.68052e-21
chrV	155761	155881	155821	109.051	7.7884e-41	24.6473	4.64534e-16
chrV	156141	156181	156161	7.64615	0.999793	13.3222	9.41683e-65
chrV	156291	156361	156321	28.561	0.084766	17.3732	2.96524e-37
chrV	156771	156841	156801	32.0967	0.0162916	17.6504	5.66641e-36
chrV	156921	157031	156981	134.803	1.48363e-59	24.5762	3.51589e-16
chrV	157071	157201	157121	173.046	1.19845e-92	28.4495	5.04792e-11
chrV	157241	157341	157291	56.1544	3.26468e-10	34.6308	5.19652e-06
chrV	157431	157521	157461	29.44	0.0584602	20.4695	1.45565e-25
chrV	157761	157871	157821	83.8147	5.45269e-24	24.204	7.76759e-17
chrV	158051	158161	158121	66.426	8.60593e-15	23.7014	8.93509e-18
chrV	158221	158311	158261	66.7789	8.60593e-15	22.9012	2.11136e-19
chrV	158361	158501	158431	183.135	8.83793e-102	27.0454	1.00689e-12
chrV	158551	158661	158611	85.0694	3.56054e-25	22.2667	8.04486e-21
chrV	158721	158831	158771	139.666	1.49516e-63	23.7371	1.04355e-17
chrV	158871	158981	158931	85.5772	3.56054e-25	22.4603	2.24931e-20
chrV	159071	159171	159121	91.433	7.56e-29	22.2046	5.75988e-21
chrV	159291	159351	159331	38.8842	0.000631164	15.3686	1.66978e-48
chrV	159551	159651	159601	80.2564	2.99166e-22	20.9117	2.77849e-24
chrV	159731	159821	159791	67.0739	2.75736e-15	33.0325	5.66231e-07
chrV	159881	159991	159941	106.845	9.62279e-39	24.3235	1.26553e-16
chrV	160071	160151	160131	94.8183	9.51509e-31	42.367	0.00491145
chrV	160221	160351	160271	85.6268	3.56054e-25	46.0607	0.0308979
chrV	160601	160721	160661	100.303	1.14145e-34	24.8942	1.20642e-15
chrV	160781	160881	160841	61.0565	2.03949e-12	21.1599	1.32876e-23
chrV	160941	161051	161001	74.068	6.46099e-19	22.3383	1.17873e-20
chrV	161111	161221	161181	99.3389	5.27026e-34	31.7873	7.61476e-08
chrV	161271	161381	161321	137.494	6.06381e-62	25.5068	1.14554e-14
chrV	161581	161691	161651	49.0136	1.93521e-07	24.2326	8.70158e-17
chrV	161911	162011	161941	77.2574	1.4714e-20	22.1365	4.00849e-21
chrV	162071	162161	162111	54.9494	2.21213e-09	20.9555	3.68218e-24
chrV	162211	162341	162301	177.905	2.84942e-96	26.7508	4.01365e-13
chrV	162711	162791	162751	29.6414	0.0584602	18.3682	6.74702e-33
chrV	162861	162961	162911	108.497	3.91463e-40	22.3093	1.01758e-20
chrV	163021	163131	163091	146.385	2.82165e-69	25.1501	2.47008e-15
chrV	163191	163291	163261	87.3968	2.22081e-26	21.2794	2.79429e-23
chrV	163361	163471	163421	78.8889	4.06605e-21	22.433	1.95631e-20
chrV	163521	163631	163591	57.033	1.2225e-10	42.4244	0.00509473
chrV	163631	163761	163711	27.5653	0.119546	61.507	0.874891
chrV	163791	163911	163841	87.8031	2.22081e-26	30.1021	3.15849e-09
chrV	163981	164061	164011	31.9465	0.0256191	17.8031	2.74304e-35
chrV	164151	164221	164181	39.0521	0.000337287	15.5997	5.20644e-47
chrV	164641	164751	164701	103.593	1.0939e-36	23.709	9.18833e-18
chrV	164981	165081	165031	63.421	2.39535e-13	21.5326	1.29619e-22
chrV	165161	165261	165201	56.0794	3.26468e-10	22.36	1.32216e-20
chrV	165511	165591	165551	32.0068	0.0162916	20.1728	1.82557e-26
chrV	165671	165751	165701	25.3116	0.218599	23.1785	8.04793e-19
chrV	165801	165871	165821	14.2513	0.950975	53.6091	0.289112
chrV	166291	166401	166331	45.8991	4.91726e-06	23.1685	7.67524e-19
chrV	166461	166551	166501	54.1425	2.21213e-09	20.2394	2.92001e-26
chrV	166641	166741	166681	68.4041	8.70861e-16	22.3698	1.39243e-20
chrV	166811	166921	166851	92.2007	1.77725e-29	23.5899	5.3791e-18
chrV	167181	167301	167241	81.1581	7.96777e-23	25.889	4.29121e-14
chrV	167391	167461	167421	27.7007	0.119546	17.4152	4.68261e-37
chrV	167531	167631	167571	61.7012	2.03949e-12	20.8723	2.16343e-24
chrV	167801	167911	167851	58.9529	4.50201e-11	28.9108	2.25708e-10
chrV	167941	168081	168021	208.009	1.29716e-125	27.962	1.1731e-11
chrV	168121	168231	168181	125.091	1.45175e-52	23.5382	4.29735e-18
chrV	168331	168381	168351	11.9334	0.992096	14.957	2.61221e-51
chrV	168471	168541	168521	30.2596	0.0392273	16.9306	1.92507e-39
chrV	168631	168771	168681	86.8195	8.94282e-26	29.144	3.89075e-10
chrV	168781	168911	168861	70.4659	8.32682e-17	28.7059	1.38876e-10
chrV	169121	169261	169201	49.6928	1.93521e-07	28.4296	7.01985e-11
chrV	169331	169421	169361	35.8128	0.00358607	22.2262	6.52064e-21
chrV	169641	169751	169701	99.552	5.27026e-34	24.5135	2.73917e-16
chrV	170011	170091	170061	44.9436	1.04973e-05	23.975	2.92901e-17
chrV	170161	170251	170221	66.7213	8.60593e-15	35.4706	1.45139e-05
chrV	170301	170431	170381	101.702	2.44811e-35	37.4343	0.00011638
chrV	170461	170571	170531	92.0214	1.77725e-29	44.6811	0.0167961
chrV	170611	170741	170681	181.506	6.19477e-100	27.8093	9.65103e-12
chrV	170781	170891	170841	65.1809	2.64712e-14	29.2625	5.10944e-10
chrV	170931	171061	171001	118.742	2.56038e-47	24.4858	2.45113e-16
chrV	171141	171181	171161	9.62519	0.998433	33.1613	6.85351e-07
chrV	171281	171371	171311	43.4421	2.19453e-05	19.0858	3.93802e-30
chrV	171441	171511	171471	32.5194	0.0162916	18.8303	4.38834e-31
chrV	171641	171711	171681	37.2334	0.0011537	16.7189	1.54199e-40
chrV	171791	171891	171841	52.9362	1.39744e-08	22.362	1.34147e-20
chrV	172081	172131	172111	18.3317	0.76328	15.7242	3.14335e-46
chrV	172231	172341	172281	105.698	4.7054e-38	24.0654	4.32912e-17
chrV	172381	172501	172431	115.751	4.00915e-45	29.8876	2.01147e-09
chrV	172761	172831	172801	32.0381	0.0162916	17.9476	1.16803e-34
chrV	172921	173011	172971	61.9593	2.03949e-12	19.1494	6.6587e-30
chrV	173081	173201	173151	122.539	2.70043e-50	24.6698	5.07503e-16
chrV	173261	173341	173311	30.3917	0.0392273	18.8865	7.20314e-31
chrV	173461	173561	173531	47.0855	1.0149e-06	23.648	6.98099e-18
chrV	173851	173951	173891	69.8617	2.71175e-16	22.2243	6.40554e-21
chrV	174041	174151	174111	157.049	1.46898e-78	25.4422	6.08079e-15
chrV	174231	174301	174261	26.1425	0.163945	17.2118	4.82697e-38
chrV	174381	174491	174441	87.9426	2.22081e-26	23.5795	5.13476e-18
chrV	174581	174661	174621	26.9304	0.163945	19.0193	2.26236e-30
chrV	174951	175071	175021	132.503	5.59468e-58	26.3228	1.79001e-13
chrV	175111	175221	175181	82.9	2.09677e-23	23.6034	5.733e-18
chrV	175291	175401	175351	105.701	4.7054e-38	24.7188	6.13294e-16
chrV	175451	175601	175541	193.247	3.79262e-111	50.3209	0.129497
chrV	175601	175771	175701	191.297	2.95553e-109	35.8513	1.82425e-05
chrV	175811	175971	175901	193.814	3.79262e-111	33.025	4.24058e-07
chrV	175991	176101	176031	62.3838	7.04369e-13	51.6765	0.188391
chrV	176211	176261	176241	13.163	0.971366	14.9716	3.25633e-51
chrV	176421	176481	176441	18.3023	0.76328	29.0143	2.87913e-10
chrV	176541	176671	176621	144.54	1.26175e-67	26.3511	1.96267e-13
chrV	176731	176841	176791	65.8044	2.64712e-14	24.2308	8.61105e-17
chrV	177391	177431	177411	6.00104	0.999938	11.3792	3.62205e-87
chrV	177531	177601	177551	25.2641	0.218599	18.4589	1.57997e-32
chrV	177951	178031	177991	43.8202	2.19453e-05	18.2389	2.02198e-33
chrV	178131	178211	178161	45.6298	4.91726e-06	17.5838	2.79003e-36
chrV	178341	178451	178401	65.7544	2.64712e-14	24.5359	2.9956e-16
chrV	178951	179041	178991	33.2668	0.010092	20.6982	6.8649e-25
chrV	179111	179201	179161	57.0574	1.2225e-10	21.5823	1.7306e-22
chrV	179271	179391	179311	133.893	9.14451e-59	25.3844	7.31064e-15
chrV	179431	179551	179501	163.091	9.16878e-84	24.2884	7.34589e-17
chrV	179621	179701	179671	35.5361	0.00358607	34.2273	3.0747e-06
chrV	179761	179871	179811	104.718	2.27948e-37	23.838	1.62462e-17
chrV	179921	180041	179971	134.538	1.48363e-59	25.0358	2.07509e-15
chrV	180091	180201	180141	80.786	2.99166e-22	23.7187	9.59177e-18
chrV	180251	180371	180301	127.488	4.28268e-54	26.3315	1.84061e-13
chrV	180411	180551	180471	122.761	2.70043e-50	29.975	2.43103e-09
chrV	180601	180641	180621	8.00537	0.999397	37.4953	0.000123397
chrV	180981	181101	181031	85.0362	3.56054e-25	25.4989	1.11387e-14
chrV	181181	181241	181201	18.0146	0.76328	41.1405	0.00228038
chrV	181291	181391	181341	45.829	4.91726e-06	27.3385	3.82378e-12
chrV	181451	181571	181511	126.392	2.50323e-53	25.5651	1.41237e-14
chrV	181651	181751	181691	46.4117	2.25658e-06	23.0391	4.12727e-19
chrV	181831	181911	181871	50.9708	8.21043e-08	19.1358	5.98594e-30
chrV	181991	182101	182031	84.1929	1.40146e-24	23.2126	9.4316e-19
chrV	182141	182251	182201	87.5704	2.22081e-26	23.2611	1.19677e-18
chrV	182361	182471	182401	43.7993	2.19453e-05	23.7625	1.16027e-17
chrV	182721	182841	182781	154.847	5.40361e-76	24.2661	7.42564e-17
chrV	182911	183001	182961	60.3094	5.81346e-12	20.1849	2.00227e-26
chrV	183071	183171	183131	87.3864	2.22081e-26	22.8959	2.05024e-19
chrV	183241	183351	183301	103.359	1.0939e-36	25.1451	3.08941e-15
chrV	183411	183511	183451	58.2706	4.50201e-11	21.176	1.47587e-23
chrV	183551	183641	183611	36.479	0.00205897	21.0289	5.85715e-24
chrV	183741	183831	183781	44.1567	1.04973e-05	20.1655	1.72299e-26
chrV	183891	184001	183951	100.784	1.14145e-34	45.2424	0.0217594
chrV	184021	184161	184111	180.977	5.14404e-99	28.3573	4.01585e-11
chrV	184251	184291	184271	12.4402	0.984382	12.8865	4.42457e-69
chrV	184451	184551	184491	34.4671	0.00609248	22.6164	5.02149e-20
chrV	184621	184711	184661	47.599	1.0149e-06	20.3385	5.86995e-26
chrV	184781	184911	184851	155.765	7.5897e-77	25.595	1.26082e-14
chrV	184981	185081	185031	70.5738	8.32682e-17	21.7588	4.80489e-22
chrV	185301	185411	185351	82.6809	2.09677e-23	23.2051	9.10395e-19
chrV	185481	185541	185521	27.6741	0.119546	15.5464	2.38461e-47
chrV	185621	185731	185691	52.3996	1.39744e-08	23.9189	2.28865e-17
chrV	186061	186131	186081	31.7874	0.0256191	49.7627	0.113115
chrV	186241	186301	186271	32.3783	0.0162916	34.8007	6.45635e-06
chrV	186411	186511	186471	49.06	1.93521e-07	22.3027	9.7894e-21
chrV	186601	186721	186671	111.827	3.00099e-42	26.1523	1.03105e-13
chrV	186771	186921	186841	81.9973	7.96777e-23	31.0511	2.03975e-08
chrV	186981	187021	187001	12.3051	0.984382	75.8975	0.280602
chrV	187091	187251	187181	189.689	2.2559e-107	36.4698	3.66866e-05
chrV	187261	187391	187341	135.348	2.38945e-60	27.8556	1.5971e-11
chrV	187461	187581	187521	151.609	1.87616e-73	24.3444	1.38937e-16
chrV	187671	187751	187701	59.9138	1.63092e-11	17.7648	1.85314e-35
chrV	187821	187941	187881	150.768	1.30159e-72	24.9677	1.28188e-15
chrV	187991	188091	188051	73.256	2.22103e-18	21.3542	4.43119e-23
chrV	188231	188351	188291	181.698	6.19477e-100	25.0872	1.42008e-15
chrV	188411	188521	188471	101.604	2.44811e-35	23.9443	2.57482e-17
chrV	188591	188701	188651	129.222	1.2248e-55	26.3867	2.18674e-13
chrV	188741	188861	188801	153.863	3.82258e-75	24.8567	9.30301e-16
chrV	188941	189041	188971	38.0612	0.000631164	22.3292	1.13152e-20
chrV	189081	189181	189131	52.6728	1.39744e-08	44.3071	0.0140295
chrV	189221	189281	189251	37.6261	0.0011537	39.1521	0.00052888
chrV	189481	189541	189511	25.6916	0.218599	15.5755	3.71128e-47
chrV	189711	189831	189771	65.7718	2.64712e-14	41.818	0.00352994
chrV	189941	190141	190041	51.0252	3.41865e-08	48.3865	0.0736747
chrV	190151	190191	190171	13.3926	0.971366	74.5758	0.326274
chrV	190241	190341	190281	55.1233	8.57174e-10	36.11	2.99569e-05
chrV	190401	190471	190431	44.9177	1.04973e-05	43.3365	0.00851583
chrV	190641	190911	190821	91.1787	7.56e-29	43.947	0.0117066
chrV	190931	191071	191001	52.0859	1.39744e-08	41.976	0.00389173
chrV	191081	191221	191161	139.644	1.49516e-63	28.4622	7.63411e-11
chrV	191311	191351	191331	19.6236	0.689092	13.3244	9.86331e-65
chrV	191441	191531	191491	41.954	8.99318e-05	25.3388	6.28314e-15
chrV	191591	191731	191661	161.541	5.10418e-82	27.9638	1.72969e-11
chrV	191801	191871	191841	16.0137	0.880283	17.6979	9.03791e-36
chrV	192281	192411	192351	90.5441	3.18153e-28	44.6654	0.0166746
chrV	192421	192531	192451	74.768	6.46099e-19	56.7606	0.499675
chrV	192571	192681	192621	68.9587	8.70861e-16	31.0323	1.96791e-08
chrV	192851	192961	192901	120.012	8.4526e-49	24.1211	5.43185e-17
chrV	193011	193131	193061	141.076	3.58343e-65	25.2925	4.68779e-15
chrV	193171	193291	193241	133.209	9.14451e-59	26.292	1.47561e-13
chrV	193351	193481	193411	93.0445	4.13392e-30	40.8664	0.00189504
chrV	193491	193621	193561	141.769	3.58343e-65	33.2196	7.06478e-07
chrV	193651	193801	193711	167.555	2.75163e-87	32.8961	3.59149e-07
chrV	193841	193971	193891	178.891	3.48886e-97	30.9645	1.28713e-08
chrV	194071	194201	194131	199.681	7.09077e-117	26.512	1.85387e-13
chrV	194351	194431	194391	39.4103	0.000337287	18.4612	1.6127e-32
chrV	194491	194601	194531	79.6436	1.10972e-21	23.7401	1.05445e-17
chrV	194861	194911	194891	11.6817	0.992096	14.5737	4.01242e-54
chrV	195021	195141	195081	74.2589	6.46099e-19	25.7799	2.97313e-14
chrV	195181	195341	195251	142.854	5.48953e-66	33.1615	6.06586e-07
chrV	195401	195531	195461	93.8691	4.13392e-30	35.9074	2.39389e-05
chrV	195531	195731	195621	92.5548	1.77725e-29	47.2652	0.0493095
chrV	195731	195891	195821	93.7948	4.13392e-30	35.1238	9.61795e-06
chrV	195931	196001	195981	19.6648	0.689092	32.2999	1.79678e-07
chrV	196091	196201	196151	62.8009	7.04369e-13	23.4662	3.08637e-18
chrV	196271	196371	196331	68.8211	8.70861e-16	21.5328	1.29198e-22
chrV	196451	196551	196501	50.438	8.21043e-08	22.2541	7.51802e-21
chrV	196921	196981	196961	30.1319	0.0392273	15.7732	6.3209e-46
chrV	197081	197181	197131	80.8793	2.99166e-22	22.8633	1.74559e-19
chrV	197261	197331	197291	30.9097	0.0392273	16.1227	7.67233e-44
chrV	197401	197501	197461	82.0845	2.09677e-23	34.4834	4.30423e-06
chrV	197541	197651	197611	83.8046	5.45269e-24	24.124	5.4988e-17
chrV	197711	197821	197771	72.5917	7.53447e-18	23.4741	3.19134e-18
chrV	197871	197971	197931	67.7878	2.75736e-15	22.4029	1.66413e-20
chrV	198041	198121	198091	27.5081	0.119546	19.958	3.80365e-27
chrV	198211	198301	198261	57.5371	1.2225e-10	20.0916	1.01691e-26
chrV	198391	198471	198431	57.7803	1.2225e-10	18.7452	2.09486e-31
chrV	198811	198851	198831	7.55574	0.999793	14.2874	2.34478e-56
chrV	198931	199041	198991	39.0315	0.000337287	23.2546	1.15331e-18
chrV	199121	199231	199171	132.775	5.59468e-58	24.496	2.55312e-16
chrV	199281	199391	199341	99.8278	5.27026e-34	23.3923	2.19094e-18
chrV	199451	199571	199501	125.658	1.45175e-52	25.108	2.70436e-15
chrV	199651	199761	199711	27.7247	0.119546	49.9565	0.119637
chrV	199761	199891	199821	51.5974	3.41865e-08	39.8032	0.000881734
chrV	199991	200071	200031	40.9069	0.000176141	20.5647	2.77267e-25
chrV	200291	200391	200341	67.3591	2.75736e-15	21.0375	6.1566e-24
chrV	200461	200551	200501	48.8065	4.47505e-07	21.6904	3.25251e-22
chrV	200631	200741	200691	52.454	1.39744e-08	28.4312	7.02045e-11
chrV	200781	200891	200841	110.01	1.53566e-41	22.6497	5.99449e-20
chrV	201011	201131	201091	118.985	2.56038e-47	23.6863	8.33013e-18
chrV	201201	201311	201261	80.4878	2.99166e-22	23.7168	9.50877e-18
chrV	201361	201471	201421	102.559	5.19985e-36	25.8085	3.27817e-14
chrV	201511	201631	201581	139.57	1.49516e-63	27.3385	3.82378e-12
chrV	201671	201791	201721	151.62	1.87616e-73	28.2757	4.41336e-11
chrV	201851	201921	201891	28.9151	0.084766	15.5723	3.48675e-47
chrV	202281	202381	202341	79.3568	1.10972e-21	21.7822	5.51915e-22
chrV	202441	202571	202511	162.735	6.8619e-83	26.4407	1.84619e-13
chrV	202611	202751	202681	173.189	1.19845e-92	27.1029	1.42771e-12
chrV	202791	202921	202841	95.9089	2.16744e-31	28.9621	2.55648e-10
chrV	203111	203221	203161	27.9723	0.119546	27.3351	3.78138e-12
chrV	203311	203421	203341	26.459	0.163945	40.0256	0.00104133
chrV	203421	203551	203491	88.6476	5.45359e-27	33.7336	1.57026e-06
chrV	203671	203731	203691	36.5305	0.00205897	46.154	0.0322067
chrV	203781	203871	203821	36.8477	0.00205897	42.9405	0.00685103
chrV	204101	204171	204121	11.0708	0.992096	32.5567	2.71593e-07
chrV	204281	204351	204311	57.648	1.2225e-10	31.2321	2.85119e-08
chrV	204421	204531	204471	68.5644	8.70861e-16	28.7881	1.69095e-10
chrV	204561	204691	204631	90.1676	3.18153e-28	25.6156	1.68207e-14
chrV	204751	204871	204811	132.965	5.59468e-58	24.6419	4.54726e-16
chrV	205211	205331	205271	190.28	2.58887e-108	24.9536	7.69135e-16
chrV	205371	205481	205431	102.557	5.19985e-36	24.8858	1.17676e-15
chrV	205541	205641	205591	44.764	1.04973e-05	21.4729	9.04884e-23
chrV	205711	205811	205751	73.8555	2.22103e-18	22.0676	2.73866e-21
chrV	205861	205981	205921	109.112	7.7884e-41	24.025	3.62633e-17
chrV	206031	206131	206081	87.5239	2.22081e-26	22.2664	8.03026e-21
chrV	206211	206301	206251	50.7438	8.21043e-08	18.4614	1.62952e-32
chrV	206371	206501	206421	75.6451	1.85508e-19	39.6943	0.00081092
chrV	206501	206631	206551	76.9734	5.25794e-20	45.6082	0.0255723
chrV	206721	206901	206791	78.5815	4.06605e-21	38.903	0.000431744
chrV	206901	206941	206921	18.4101	0.76328	36.2726	3.57307e-05
chrV	207151	207261	207201	88.265	5.45359e-27	23.7681	1.19957e-17
chrV	207671	207731	207701	20.4328	0.60773	15.8824	2.97026e-45
chrV	207811	207901	207851	50.6653	8.21043e-08	20.6409	4.70426e-25
chrV	207961	208071	208011	119.708	4.67135e-48	24.4825	2.40081e-16
chrV	208131	208201	208161	50.9316	8.21043e-08	37.2307	9.55443e-05
chrV	208281	208391	208331	57.5437	1.2225e-10	23.2023	9.04106e-19
chrV	208731	208831	208791	34.4016	0.00609248	21.8397	7.68856e-22
chrV	208891	209011	208951	87.4413	2.22081e-26	25.8409	3.65312e-14
chrV	209091	209171	209131	25.7744	0.218599	18.21	1.54669e-33
chrV	209231	209351	209271	93.1707	4.13392e-30	25.4198	8.42605e-15
chrV	209381	209501	209441	146.772	2.82165e-69	26.778	5.97498e-13
chrV	209551	209671	209611	89.0985	1.32446e-27	24.2378	8.88909e-17
chrV	209711	209831	209771	130.647	2.04763e-56	25.4432	9.17687e-15
chrV	209871	209981	209921	127.329	4.28268e-54	26.3834	2.17159e-13
chrV	210061	210171	210101	63.4671	2.39535e-13	23.7815	1.26857e-17
chrV	210261	210301	210281	8.10811	0.999397	11.4114	1.00858e-86
chrV	210491	210601	210551	125.714	1.45175e-52	23.5967	5.53167e-18
chrV	210671	210771	210721	67.2244	2.75736e-15	27.4946	5.92178e-12
chrV	210811	210941	210881	159.849	2.7725e-80	25.0466	1.92552e-15
chrV	210981	211121	211051	165.685	1.60752e-85	26.2656	1.12989e-13
chrV	211171	211291	211221	92.0024	1.77725e-29	29.4853	8.44335e-10
chrV	211311	211451	211391	65.1698	2.64712e-14	31.9531	1.01344e-07
chrV	211531	211601	211581	58.3209	4.50201e-11	29.726	1.43084e-09
chrV	211801	211911	211841	80.1552	2.99166e-22	23.2822	1.31289e-18
chrV	211951	212071	212001	119.524	4.67135e-48	27.0138	1.49927e-12
chrV	212291	212401	212341	110.874	1.53566e-41	23.5109	3.77333e-18
chrV	212531	212621	212571	29.2667	0.0584602	22.0043	1.9373e-21
chrV	212681	212771	212731	37.2261	0.0011537	19.7922	1.09387e-27
chrV	212831	212911	212881	36.3301	0.00205897	18.731	1.84763e-31
chrV	212981	213061	213021	34.297	0.00609248	19.1789	8.61738e-30
chrV	213141	213241	213191	77.1511	1.4714e-20	21.8241	7.00857e-22
chrV	213411	213491	213451	54.5949	2.21213e-09	17.8343	3.73487e-35
chrV	213571	213701	213621	112.436	5.81289e-43	24.9195	1.32844e-15
chrV	213741	213831	213781	41.4413	8.99318e-05	37.3363	0.000105953
chrV	213871	213911	213891	6.08137	0.999938	36.6895	5.54366e-05
chrV	214041	214141	214091	71.7345	2.52186e-17	39.0314	0.000479392
chrV	214171	214281	214241	114.851	2.12448e-44	24.9642	1.57733e-15
chrV	214351	214441	214391	53.2106	5.60973e-09	19.2953	2.2117e-29
chrV	214511	214611	214561	88.8636	5.45359e-27	21.962	1.52476e-21
chrV	214681	214791	214761	102.083	5.19985e-36	25.3659	6.92901e-15
chrV	214981	215081	215031	104.787	2.27948e-37	23.4755	3.21116e-18
chrV	215131	215251	215181	177.533	2.84942e-96	25.2374	2.31817e-15
chrV	215321	215431	215361	142.895	5.48953e-66	23.3074	1.47739e-18
chrV	215481	215591	215541	157.332	1.46898e-78	23.9064	1.7394e-17
chrV	215651	215751	215711	56.4405	3.26468e-10	22.9101	2.19214e-19
chrV	215811	215921	215861	149.316	8.97055e-72	24.476	2.00138e-16
chrV	215981	216091	216031	105.41	4.7054e-38	22.9785	3.08492e-19
chrV	216151	216261	216191	100.788	1.14145e-34	24.6244	4.23358e-16
chrV	216331	216391	216351	10.9336	0.996316	51.4057	0.176217
chrV	216501	216641	216561	60.0995	5.81346e-12	33.0303	5.65094e-07
chrV	216651	216711	216671	20.8733	0.60773	54.6414	0.352452
chrV	216841	216951	216911	49.9824	1.93521e-07	23.9274	2.40097e-17
chrV	217031	217131	217071	56.1724	3.26468e-10	22.8323	1.49141e-19
chrV	217231	217281	217251	12.327	0.984382	14.0063	1.2065e-58
chrV	217361	217481	217411	129.686	1.2248e-55	24.9254	1.3647e-15
chrV	217551	217631	217581	33.8587	0.010092	18.5168	2.68868e-32
chrV	218061	218141	218091	34.3125	0.00609248	26.8703	9.77004e-13
chrV	218181	218241	218201	11.9909	0.992096	49.0909	0.0923829
chrV	218401	218451	218421	14.5337	0.950975	32.7786	3.84484e-07
chrV	218781	218851	218811	29.833	0.0584602	38.1984	0.000235764
chrV	218891	218961	218941	57.0647	1.2225e-10	43.6846	0.0102419
chrV	219031	219141	219051	48.0325	4.47505e-07	62.0004	0.914483
chrV	219411	219451	219431	6.03773	0.999938	30.3153	4.8939e-09
chrV	219591	219671	219621	36.2122	0.00205897	20.3769	7.63372e-26
chrV	219731	219821	219771	42.7847	4.49103e-05	22.7946	1.23628e-19
chrV	219911	219991	219951	49.639	1.93521e-07	18.1058	5.60602e-34
chrV	220191	220331	220241	114.856	2.12448e-44	34.555	4.70931e-06
chrV	220401	220461	220431	12.6103	0.984382	16.4632	6.58576e-42
chrV	220541	220661	220591	139.449	1.49516e-63	26.2674	1.18047e-13
chrV	220711	220801	220741	56.892	3.26468e-10	48.8906	0.0867585
chrV	220881	220991	220931	115.982	4.00915e-45	23.7769	1.23974e-17
chrV	221041	221171	221121	200.936	7.73305e-118	26.2427	6.66733e-14
chrV	221221	221331	221261	96.7765	4.88667e-32	31.3599	3.59008e-08
chrV	221841	221891	221871	17.3392	0.827544	51.1787	0.166425
chrV	221961	222071	222011	118.819	2.56038e-47	25.1752	3.46048e-15
chrV	222121	222231	222161	82.0864	2.09677e-23	35.33	1.22876e-05
chrV	222831	222881	222851	14.5441	0.950975	15.1067	2.85574e-50
chrV	222971	223051	223011	18.295	0.76328	20.8739	2.15491e-24
chrV	223341	223421	223371	27.6317	0.119546	20.0699	8.5893e-27
chrV	223581	223681	223631	48.9092	4.47505e-07	25.4079	8.09194e-15
chrV	223731	223851	223771	40.0193	0.000176141	35.2907	1.17423e-05
chrV	224091	224151	224111	47.9892	1.0149e-06	25.331	6.12297e-15
chrV	224241	224341	224291	63.028	2.39535e-13	21.8939	1.04038e-21
chrV	224551	224641	224591	50.9705	8.21043e-08	19.5393	1.56668e-28
chrV	224731	224771	224751	5.5701	0.999984	11.4588	4.51908e-86
chrV	224851	224971	224921	157.758	1.46898e-78	27.16	1.75719e-12
chrV	225011	225131	225071	139.884	1.49516e-63	24.8964	1.21355e-15
chrV	225171	225281	225211	124.29	8.35341e-52	39.3195	0.00060483
chrV	225861	225971	225911	48.8099	4.47505e-07	24.1274	5.60841e-17
chrV	226551	226621	226591	24.6121	0.283385	17.4324	5.53143e-37
chrV	226741	226831	226781	46.4961	2.25658e-06	20.8355	1.68705e-24
chrV	227491	227611	227551	136.817	3.82029e-61	25.2773	5.0398e-15
chrV	227691	227791	227741	51.3733	3.41865e-08	21.8121	6.49227e-22
chrV	227851	227941	227891	43.8569	2.19453e-05	20.5954	3.4292e-25
chrV	228011	228131	228071	133.162	9.14451e-59	24.5664	3.38237e-16
chrV	228171	228281	228221	84.3472	1.40146e-24	25.5221	1.20916e-14
chrV	228581	228691	228621	160.746	3.77347e-81	25.2495	3.0753e-15
chrV	228741	228831	228781	57.4678	1.2225e-10	39.9315	0.000970175
chrV	228981	229031	229001	167.604	2.75163e-87	26.3998	1.39881e-13
chrV	229101	229191	229151	71.6033	2.52186e-17	21.081	8.21776e-24
chrV	229251	229351	229311	96.0275	4.88667e-32	22.219	6.22359e-21
chrV	229411	229541	229461	170.044	5.89496e-90	26.7623	4.35079e-13
chrV	229701	229821	229751	159.626	2.7725e-80	26.3681	1.32371e-13
chrV	229871	229991	229941	176.177	2.3142e-95	25.8203	1.91593e-14
chrV	230041	230161	230101	183.237	8.83793e-102	25.3613	3.85547e-15
chrV	230211	230321	230281	162.697	6.8619e-83	33.8746	1.7029e-06
chrV	230361	230471	230401	90.0123	3.18153e-28	48.8782	0.0864087
chrV	230541	230641	230601	60.0871	5.81346e-12	23.5246	4.04003e-18
chrV	230761	230801	230781	21.8509	0.52275	49.5117	0.105024
chrV	230861	230981	230941	141.804	3.58343e-65	26.3672	1.88545e-13
chrV	231211	231311	231261	57.1045	1.2225e-10	22.2454	7.20237e-21
chrV	231531	231631	231591	58.0793	4.50201e-11	23.4817	3.3142e-18
chrV	231701	231771	231731	31.0678	0.0256191	15.7763	6.50446e-46
chrV	232421	232461	232441	12.8753	0.984382	15.0655	1.48186e-50
chrV	232561	232631	232591	26.8944	0.163945	17.587	2.85742e-36
chrV	232731	232811	232771	27.9144	0.119546	19.589	2.32521e-28
chrV	232881	232981	232921	88.0153	5.45359e-27	21.4139	6.38313e-23
chrV	233041	233161	233101	107.858	1.94979e-39	24.4299	1.94633e-16
chrV	233371	233431	233411	16.2243	0.880283	16.4249	4.05289e-42
chrV	233531	233631	233581	27.1154	0.119546	24.0331	3.73369e-17
chrV	233941	234041	233991	51.8457	3.41865e-08	21.5932	1.83677e-22
chrV	234121	234161	234141	5.11447	0.999984	12.3367	4.56963e-75
chrV	234251	234371	234321	136.558	3.82029e-61	25.7501	2.43403e-14
chrV	234431	234541	234491	99.4796	5.27026e-34	24.3754	1.56424e-16
chrV	234591	234721	234661	126.002	2.50323e-53	26.8999	1.05853e-12
chrV	235051	235141	235091	46.7522	2.25658e-06	19.8438	1.63382e-27
chrV	235231	235321	235281	47.5889	1.0149e-06	19.3133	2.56101e-29
chrV	235391	235501	235441	106.904	9.62279e-39	24.8867	1.16956e-15
chrV	235771	235861	235841	23.9096	0.357227	45.5219	0.0246341
chrV	235861	236031	235941	85.0656	3.56054e-25	45.7629	0.0273364
chrV	236031	236191	236121	90.6548	3.18153e-28	38.6121	0.000338145
chrV	236241	236381	236311	145.973	1.89329e-68	30.2344	3.87685e-09
chrV	236401	236541	236471	165.166	1.60752e-85	28.0265	1.86079e-11
chrV	236591	236701	236651	94.2255	9.51509e-31	23.0317	3.95519e-19
chrV	236751	236861	236811	137.856	6.06381e-62	23.6349	6.62461e-18
chrV	236921	237041	236991	123.16	4.76855e-51	23.9357	2.48134e-17
chrV	237101	237201	237141	59.7978	1.63092e-11	22.3002	9.65713e-21
chrV	237591	237691	237631	44.741	1.04973e-05	20.7604	1.0306e-24
chrV	237871	237971	237921	60.1516	5.81346e-12	21.5867	1.76842e-22
chrV	238031	238111	238071	32.8567	0.0162916	19.0517	2.95672e-30
chrV	238411	238451	238431	6.28593	0.999938	12.7438	1.42119e-70
chrV	238601	238701	238661	64.8517	8.02283e-14	22.6003	4.65755e-20
chrV	238821	238861	238841	5.50336	0.999984	10.2746	2.00464e-104
chrV	238981	239021	239001	6.77067	0.999938	14.095	6.59158e-58
chrV	239181	239221	239201	6.8311	0.999938	16.8703	9.46159e-40
chrV	239331	239391	239351	14.5416	0.950975	16.5326	1.55687e-41
chrV	239541	239621	239581	30.4442	0.0392273	17.9596	1.31598e-34
chrV	239721	239821	239791	58.3765	4.50201e-11	21.517	1.18668e-22
chrV	240061	240181	240121	84.6507	1.40146e-24	25.5566	1.36549e-14
chrV	240261	240351	240311	48.5131	4.47505e-07	20.8173	1.50527e-24
chrV	240761	240841	240791	77.7484	1.4714e-20	45.7375	0.0270413
chrV	240881	240971	240921	36.6551	0.00205897	62.148	0.926256
chrV	240971	241121	241051	81.8148	7.96777e-23	34.7209	5.84008e-06
chrV	241181	241301	241241	78.9537	4.06605e-21	43.1042	0.00750206
chrV	241301	241421	241351	71.1394	2.52186e-17	48.7145	0.082015
chrV	241511	241591	241551	44.0336	1.04973e-05	18.9046	8.54966e-31
chrV	242481	242601	242531	102.794	5.19985e-36	25.4691	1.00652e-14
chrV	242691	242801	242731	85.7087	3.56054e-25	23.9043	2.17308e-17
chrV	243111	243181	243131	40.8762	0.000176141	17.9616	1.35432e-34
chrV	243261	243301	243281	7.46691	0.999793	36.1935	3.27273e-05
chrV	243451	243531	243491	34.8933	0.00609248	19.1392	6.24141e-30
chrV	243871	243961	243921	37.4095	0.0011537	19.935	3.19002e-27
chrV	244031	244171	244111	60.5351	5.81346e-12	41.7885	0.00346557
chrV	244271	244311	244291	27.534	0.119546	49.2853	0.0980944
chrV	244471	244591	244511	63.6957	2.39535e-13	32.4513	2.30083e-07
chrV	244631	244721	244671	65.3851	2.64712e-14	34.783	6.30889e-06
chrV	244821	244871	244841	25.8403	0.218599	14.3384	6.19345e-56
chrV	244951	245041	245001	58.1208	4.50201e-11	20.0121	5.73151e-27
chrV	245111	245201	245151	46.0161	2.25658e-06	41.1192	0.00224754
chrV	245231	245341	245301	85.5215	3.56054e-25	24.4638	2.238e-16
chrV	245411	245541	245481	139.464	1.49516e-63	27.1095	1.89168e-12
chrV	245571	245671	245631	76.4745	5.25794e-20	27.6359	8.76394e-12
chrV	245761	245821	245801	33.343	0.010092	35.5437	1.57768e-05
chrV	245891	246011	245941	125.154	1.45175e-52	23.8415	1.64479e-17
chrV	246071	246181	246131	180.179	5.14404e-99	25.3457	3.36229e-15
chrV	246241	246341	246281	84.9641	1.40146e-24	20.9874	4.49557e-24
chrV	246401	246521	246451	107.377	1.94979e-39	24.0323	3.7513e-17
chrV	247001	247121	247051	141.506	3.58343e-65	26.0762	6.57802e-14
chrV	247201	247271	247241	34.9853	0.00609248	16.4981	1.0098e-41
chrV	247361	247431	247401	40.1493	0.000176141	17.3597	2.50734e-37
chrV	247521	247631	247581	100.02	1.14145e-34	23.2919	1.3779e-18
chrV	247701	247791	247741	43.799	2.19453e-05	42.3327	0.004826
chrV	247821	247941	247881	75.0443	1.85508e-19	27.9974	2.31589e-11
chrV	247981	248111	248031	136.751	3.82029e-61	28.2732	4.17192e-11
chrV	248201	248251	248221	10.5943	0.996316	17.0984	1.36844e-38
chrV	248661	248721	248701	10.4197	0.996316	18.2585	2.39603e-33
chrV	249431	249501	249461	20.9443	0.60773	22.9511	2.69818e-19
chrV	249561	249661	249611	31.3175	0.0256191	23.9451	2.58296e-17
chrV	249901	249961	249931	30.9748	0.0392273	14.7198	4.95478e-53
chrV	250101	250171	250121	20.9279	0.60773	18.5197	2.76055e-32
chrV	250411	250481	250431	24.0218	0.283385	18.5335	3.10687e-32
chrV	250691	250751	250711	134.453	1.48363e-59	26.0936	7.58395e-14
chrV	250821	250931	250871	102.158	5.19985e-36	23.7789	1.25426e-17
chrV	250991	251071	251031	44.2063	1.04973e-05	18.3648	6.58669e-33
chrV	251341	251451	251411	47.345	1.0149e-06	24.8318	9.47632e-16
chrV	251761	251881	251831	130.124	2.04763e-56	24.2068	7.77565e-17
chrV	251971	252041	251991	37.0744	0.0011537	17.0531	8.06e-39
chrV	252121	252221	252171	90.3459	3.18153e-28	21.225	2.00908e-23
chrV	252301	252401	252351	73.5222	2.22103e-18	20.8816	2.28766e-24
chrV	252461	252561	252491	65.8012	2.64712e-14	26.5678	3.88451e-13
chrV	252641	252721	252691	31.2062	0.0256191	27.5382	6.70559e-12
chrV	252781	252841	252801	11.4917	0.992096	55.7097	0.424041
chrV	252931	253041	252981	116.759	7.50136e-46	24.4625	2.22023e-16
chrV	253121	253251	253191	99.8192	5.27026e-34	27.5956	7.86931e-12
chrV	253311	253431	253381	28.2866	0.084766	29.3896	6.80724e-10
chrV	253511	253641	253581	84.3813	1.40146e-24	27.075	1.79469e-12
chrV	254011	254121	254071	102.743	5.19985e-36	23.0843	5.11539e-19
chrV	254181	254281	254231	65.5935	2.64712e-14	22.6376	5.59651e-20
chrV	254351	254461	254391	120.318	8.4526e-49	24.7206	6.16025e-16
chrV	254641	254741	254681	77.9001	1.4714e-20	21.9392	1.34781e-21
chrV	254811	254931	254861	158.61	2.02443e-79	24.9874	1.16599e-15
chrV	255011	255081	255041	23.1918	0.357227	17.192	3.90501e-38
chrV	255161	255241	255211	40.5436	0.000176141	19.0452	2.77844e-30
chrV	255501	255541	255521	11.977	0.992096	11.53	4.19195e-85
chrV	255831	255871	255851	11.0145	0.992096	15.1903	1.0679e-49
chrV	256411	256451	256431	5.93687	0.999984	11.377	3.37367e-87
chrV	256891	257011	256931	62.9884	7.04369e-13	26.6666	5.27152e-13
chrV	257241	257371	257321	58.3519	4.50201e-11	44.5958	0.0161337
chrV	257441	257571	257481	70.2272	8.32682e-17	48.6131	0.0793559
chrV	257631	257721	257671	32.9633	0.0162916	21.3018	3.20628e-23
chrV	257781	257891	257831	59.9145	1.63092e-11	23.6597	7.39928e-18
chrV	257951	258061	258001	67.9718	2.75736e-15	22.4881	2.60014e-20
chrV	258721	258841	258781	77.5479	1.4714e-20	24.8123	8.85339e-16
chrV	258901	259021	258971	87.0345	2.22081e-26	24.5682	3.38034e-16
chrV	259111	259161	259131	14.8097	0.950975	24.9477	1.4752e-15
chrV	259231	259381	259311	34.4984	0.00609248	35.1898	1.04159e-05
chrV	259441	259491	259461	12.627	0.984382	46.2601	0.0336254
chrV	259611	259661	259631	20.0771	0.60773	24.7151	6.0301e-16
chrV	260881	260931	260901	13.8507	0.971366	15.9053	4.14188e-45
chrV	262011	262081	262051	27.5631	0.119546	18.1838	1.17255e-33
chrV	262191	262251	262221	28.6439	0.084766	13.8207	3.16286e-60
chrV	262531	262571	262551	8.46858	0.999397	11.7727	6.50982e-82
chrV	262831	262901	262881	28.7501	0.084766	18.4359	1.27753e-32
chrV	263021	263121	263051	54.7498	2.21213e-09	23.4482	2.84227e-18
chrV	264011	264081	264031	14.8761	0.950975	18.6054	5.96472e-32
chrV	264671	264741	264711	41.8216	8.99318e-05	16.9903	3.81977e-39
chrV	264981	265051	265031	12.9644	0.984382	24.3538	1.42906e-16
chrV	265211	265351	265291	62.8016	7.04369e-13	28.9654	2.58265e-10
chrV	265571	265651	265611	32.5449	0.0162916	19.4877	1.04974e-28
chrV	266601	266651	266621	7.88774	0.999793	43.8552	0.011179
chrV	266711	266781	266751	19.1152	0.689092	28.0454	2.61517e-11
chrV	266931	267001	266971	24.8063	0.283385	42.2107	0.00448636
chrV	267061	267251	267181	86.312	8.94282e-26	38.4841	0.000302899
chrV	267311	267411	267371	35.2089	0.00358607	24.7958	8.22829e-16
chrV	267521	267591	267551	29.0264	0.0584602	22.2266	6.53386e-21
chrV	267671	267711	267691	5.01643	0.999984	44.6033	0.0161829
chrV	267821	267891	267861	31.1699	0.0256191	17.089	1.21643e-38
chrV	267971	268061	268021	67.7003	2.75736e-15	20.9094	2.72465e-24
chrV	268971	269071	269031	32.6392	0.0162916	23.0447	4.25244e-19
chrV	269221	269301	269271	40.135	0.000176141	18.9498	1.25131e-30
chrV	269511	269591	269571	22.9386	0.438025	46.9111	0.0434966
chrV	269591	269751	269681	105.992	4.7054e-38	34.5057	4.43445e-06
chrV	269981	270061	270011	22.6394	0.438025	19.0356	2.54461e-30
chrV	270121	270211	270161	36.5868	0.00205897	21.5372	1.3264e-22
chrV	270621	270711	270661	52.1526	1.39744e-08	21.1553	1.30967e-23
chrV	270771	270881	270831	114.324	2.12448e-44	23.4948	3.51796e-18
chrV	270941	271031	271001	51.3603	3.41865e-08	33.5776	1.2573e-06
chrV	271091	271191	271141	55.275	8.57174e-10	23.0794	4.98058e-19
chrV	271341	271391	271361	12.0829	0.984382	16.0979	5.65034e-44
chrV	271521	271611	271581	39.6705	0.000337287	19.9361	3.23444e-27
chrV	271721	271841	271791	193.29	3.79262e-111	25.023	9.7874e-16
chrV	271921	271981	271951	29.4597	0.0584602	16.6372	5.82671e-41
chrV	272061	272131	272101	39.2241	0.000337287	16.366	1.91007e-42
chrV	272461	272511	272481	13.4185	0.971366	13.705	2.99247e-61
chrV	272611	272731	272661	104.376	2.27948e-37	24.4135	1.83114e-16
chrV	272801	272891	272831	64.3793	8.02283e-14	19.6375	3.38989e-28
chrV	272961	273081	273011	97.6448	1.09057e-32	24.3969	1.70317e-16
chrV	273141	273201	273171	18.5366	0.76328	32.8407	4.23145e-07
chrV	273271	273401	273341	80.6133	2.99166e-22	27.4993	6.03512e-12
chrV	273481	273571	273511	35.2585	0.00358607	21.0974	9.06788e-24
chrV	273681	273721	273701	5.99188	0.999984	12.5778	2.37853e-72
chrV	273811	273911	273871	32.9936	0.0162916	23.7954	1.34073e-17
chrV	274421	274491	274461	29.3287	0.0584602	16.4202	3.81922e-42
chrV	274801	274841	274821	10.4293	0.996316	18.5601	3.9906e-32
chrV	274971	275081	275041	34.5262	0.00609248	24.9027	1.24921e-15
chrV	275291	275401	275341	78.4174	4.06605e-21	23.6831	8.21243e-18
chrV	275631	275731	275681	36.2216	0.00205897	23.8213	1.51059e-17
chrV	275821	275891	275851	21.7178	0.52275	16.6271	4.96955e-41
chrV	275961	276091	276021	118.115	2.56038e-47	24.5884	3.69972e-16
chrV	276161	276231	276201	25.3372	0.218599	17.4802	9.15905e-37
chrV	276551	276651	276591	52.798	1.39744e-08	22.6798	6.95847e-20
chrV	276701	276821	276791	63.451	2.39535e-13	37.6648	0.000144969
chrV	276981	277081	277031	57.766	1.2225e-10	23.7645	1.17736e-17
chrV	277141	277271	277211	155.072	7.5897e-77	32.975	4.57527e-07
chrV	277291	277411	277341	87.2947	2.22081e-26	48.9051	0.0871557
chrV	277491	277551	277521	17.485	0.827544	27.7117	1.0778e-11
chrV	277621	277731	277681	68.1322	8.70861e-16	34.7814	6.30257e-06
chrV	277761	277851	277801	33.4312	0.010092	49.922	0.118469
chrV	277951	278071	277991	68.6555	8.70861e-16	27.6257	8.5349e-12
chrV	278371	278491	278451	57.0925	1.2225e-10	28.6733	1.2802e-10
chrV	278561	278701	278621	106.385	9.62279e-39	27.4443	5.16849e-12
chrV	278741	278851	278781	61.2412	2.03949e-12	39.1389	0.000523727
chrV	278871	278991	278941	43.757	2.19453e-05	33.405	9.83551e-07
chrV	279051	279131	279091	19.1415	0.689092	29.8062	1.69321e-09
chrV	279211	279341	279281	65.8841	2.64712e-14	33.3178	8.65368e-07
chrV	279371	279471	279421	52.4009	1.39744e-08	31.9453	9.97927e-08
chrV	279521	279611	279571	35.5099	0.00358607	25.8265	3.47162e-14
chrV	280011	280081	280041	16.1364	0.880283	42.5066	0.00534767
chrV	280081	280191	280151	56.9568	3.26468e-10	49.992	0.12087
chrV	280231	280361	280281	44.8225	1.04973e-05	45.0807	0.0202288
chrV	280381	280521	280461	66.7042	8.60593e-15	42.1285	0.00427296
chrV	280531	280621	280581	37.001	0.0011537	44.2335	0.0135284
chrV	280691	280801	280751	75.9571	1.85508e-19	23.7359	1.03194e-17
chrV	281281	281371	281341	60.9155	5.81346e-12	19.2755	1.90657e-29
chrV	281591	281691	281641	75.6729	1.85508e-19	23.0205	3.77059e-19
chrV	281771	281881	281821	85.7783	3.56054e-25	24.2178	8.18018e-17
chrV	281951	282071	282011	99.9668	5.27026e-34	24.6414	4.5388e-16
chrV	282131	282231	282181	64.8258	8.02283e-14	22.5934	4.47869e-20
chrV	282321	282431	282381	82.752	2.09677e-23	23.5591	4.69562e-18
chrV	282521	282581	282551	20.6639	0.60773	15.8857	3.06556e-45
chrV	282661	282741	282711	47.328	1.0149e-06	18.2364	1.95699e-33
chrV	282831	282931	282871	56.813	3.26468e-10	38.783	0.000390542
chrV	282931	283041	283001	54.4631	2.21213e-09	43.2785	0.00825111
chrV	283091	283171	283131	29.9367	0.0584602	27.2409	2.89797e-12
chrV	283241	283361	283301	98.9668	2.40941e-33	24.6885	5.46138e-16
chrV	283461	283521	283491	15.6185	0.921158	16.0299	2.22623e-44
chrV	283651	283771	283701	102.243	5.19985e-36	25.2208	4.09981e-15
chrV	283831	283911	283881	29.472	0.0584602	19.11	4.89291e-30
chrV	283981	284071	284031	43.3494	2.19453e-05	21.0526	6.80519e-24
chrV	284161	284261	284221	81.3694	7.96777e-23	23.2206	9.85484e-19
chrV	284951	285041	285001	26.0973	0.163945	22.2699	8.21247e-21
chrV	285351	285451	285371	124.263	8.35341e-52	51.3746	0.17254
chrV	285561	285681	285581	77.448	1.4714e-20	55.8794	0.434512
chrV	285681	285741	285701	36.8919	0.00205897	41.4739	0.00283867
chrV	285811	285851	285831	15.5736	0.921158	52.0243	0.204725
chrV	285911	286031	285941	51.6048	3.41865e-08	46.2514	0.0335172
chrV	286031	286201	286111	54.6019	2.21213e-09	46.5836	0.0382998
chrV	286251	286311	286281	41.58	8.99318e-05	56.7656	0.500065
chrV	286411	286481	286431	73.4144	2.22103e-18	39.459	0.000676417
chrV	286551	286641	286601	31.1291	0.0256191	35.5009	1.50297e-05
chrV	286761	286841	286791	41.2025	8.99318e-05	19.058	3.14045e-30
chrV	286921	287001	286951	27.9934	0.119546	19.6772	4.57672e-28
chrV	287101	287171	287141	18.6586	0.76328	16.6988	1.2084e-40
chrV	287681	287761	287731	48.4495	4.47505e-07	19.6905	5.10042e-28
chrV	287871	287911	287891	10.5146	0.996316	43.4339	0.00896468
chrV	287981	288071	288031	20.0786	0.60773	21.448	7.76386e-23
chrV	288131	288241	288161	56.886	3.26468e-10	29.803	1.67967e-09
chrV	288301	288371	288331	17.5131	0.827544	37.4322	0.000116068
chrV	288621	288731	288691	138.37	9.55583e-63	24.9467	1.3803e-15
chrV	288811	288881	288851	39.0648	0.000337287	17.0561	8.33893e-39
chrV	288971	289081	289021	80.3265	2.99166e-22	23.6889	8.40395e-18
chrV	289351	289391	289371	8.29659	0.999397	11.7242	1.53965e-82
chrV	289521	289611	289581	37.7216	0.0011537	22.4151	1.77522e-20
chrV	289711	289771	289741	16.7113	0.880283	16.1683	1.40805e-43
chrV	289851	289961	289901	95.4403	2.16744e-31	23.5013	3.62356e-18
chrV	290011	290051	290031	12.1692	0.984382	44.3666	0.0144356
chrV	290241	290281	290261	12.2103	0.984382	13.7549	8.24482e-61
chrV	290401	290441	290421	6.38553	0.999938	42.1873	0.00442255
chrV	290521	290611	290551	49.5811	1.93521e-07	22.9872	3.23867e-19
chrV	290701	290821	290761	58.7085	4.50201e-11	26.9755	1.33661e-12
chrV	292451	292571	292491	32.4972	0.0162916	26.8234	8.51184e-13
chrV	292981	293041	293011	18.0073	0.76328	16.141	9.9273e-44
chrV	293261	293381	293331	123.42	4.76855e-51	25.2156	4.02223e-15
chrV	293611	293691	293651	42.576	4.49103e-05	19.2802	1.9681e-29
chrV	293791	293831	293811	10.0584	0.996316	11.6041	4.10103e-84
chrV	294011	294131	294081	46.9856	2.25658e-06	26.1427	1.00088e-13
chrV	294191	294301	294251	79.0919	1.10972e-21	24.8335	9.56278e-16
chrV	294451	294501	294481	14.0679	0.950975	36.8888	6.80257e-05
chrV	294501	294641	294591	46.8967	2.25658e-06	33.3405	8.94513e-07
chrV	295431	295521	295471	56.1879	3.26468e-10	19.9004	2.46592e-27
chrV	295741	295851	295781	83.2102	5.45269e-24	24.4115	1.80681e-16
chrV	295901	296001	295951	38.458	0.000631164	23.0108	3.59711e-19
chrV	296081	296201	296141	91.0289	7.56e-29	25.2709	4.92272e-15
chrV	296391	296501	296461	62.3523	7.04369e-13	23.2751	1.27761e-18
chrV	296741	296781	296761	21.8237	0.52275	54.0928	0.318026
chrV	296891	296931	296911	36.0651	0.00205897	46.2136	0.0330007
chrV	297001	297121	297071	49.5052	1.93521e-07	41.5814	0.00304017
chrV	297251	297341	297301	55.2807	8.57174e-10	20.8484	1.8523e-24
chrV	297451	297491	297471	10.0647	0.996316	12.4097	3.10046e-74
chrV	297591	297691	297641	46.8183	2.25658e-06	22.738	9.34025e-20
chrV	297761	297881	297831	79.7773	1.10972e-21	39.6978	0.000812927
chrV	297911	298021	297951	70.2278	8.32682e-17	44.9022	0.0186313
chrV	298321	298431	298371	104.151	2.27948e-37	24.0185	3.5374e-17
chrV	298711	298791	298751	32.6525	0.0162916	19.1792	8.58429e-30
chrV	298871	298971	298931	59.6805	1.63092e-11	22.2641	7.93317e-21
chrV	299041	299151	299091	134.849	1.48363e-59	23.6748	7.91586e-18
chrV	299231	299301	299261	36.4195	0.00205897	15.9286	5.48156e-45
chrV	299391	299481	299431	34.2799	0.00609248	20.9186	2.90578e-24
chrV	299561	299671	299601	62.0762	7.04369e-13	24.7972	8.29368e-16
chrV	299731	299831	299771	66.8269	8.60593e-15	22.7881	1.20049e-19
chrV	299901	300001	299951	59.5648	1.63092e-11	20.0167	5.86011e-27
chrV	300071	300141	300121	24.1312	0.283385	47.2348	0.0491379
chrV	300201	300331	300271	88.2891	5.45359e-27	27.482	5.76105e-12
chrV	300401	300471	300441	14.8066	0.950975	47.8017	0.0602977
chrV	300491	300641	300561	70.0056	8.32682e-17	34.5563	4.7289e-06
chrV	300661	300801	300741	89.7641	1.32446e-27	28.5311	9.04499e-11
chrV	300841	300931	300891	62.4939	7.04369e-13	28.028	2.49862e-11
chrV	301021	301091	301061	31.591	0.0256191	17.6439	5.29623e-36
chrV	301161	301271	301211	108.686	3.91463e-40	25.1288	2.9088e-15
chrV	301351	301441	301391	57.0112	1.2225e-10	19.4092	5.62027e-29
chrV	301931	301971	301951	7.33123	0.999793	11.1594	2.60115e-90
chrV	302091	302191	302131	74.8347	6.46099e-19	23.1541	7.16699e-19
chrV	302261	302351	302301	46.8328	2.25658e-06	18.8626	5.89899e-31
chrV	302781	302851	302811	24.425	0.283385	18.4449	1.38733e-32
chrV	302911	303111	302981	58.4979	4.50201e-11	39.2546	0.000574872
chrV	303121	303191	303151	34.1758	0.00609248	46.3237	0.0345077
chrV	303761	303861	303801	51.6563	3.41865e-08	22.0431	2.37381e-21
chrV	303971	304041	304001	33.2694	0.010092	16.8932	1.25397e-39
chrV	304131	304191	304151	21.7892	0.52275	15.747	4.3523e-46
chrV	304281	304401	304351	96.0053	4.88667e-32	24.6261	4.26345e-16
chrV	304461	304561	304511	51.3758	3.41865e-08	39.8441	0.000909051
chrV	304561	304761	304651	104.886	2.27948e-37	44.0947	0.0124543
chrV	304761	304831	304811	57.0226	1.2225e-10	57.3695	0.545422
chrV	305091	305191	305171	88.2164	5.45359e-27	42.6068	0.00564116
chrV	305381	305431	305401	31.1699	0.0256191	55	0.375851
chrV	305431	305581	305521	64.7866	8.02283e-14	34.0155	2.31774e-06
chrV	306201	306331	306271	113.5	1.11612e-43	27.8921	1.75551e-11
chrV	306411	306451	306431	5.27286	0.999984	29.56	9.90567e-10
chrV	306621	306681	306641	15.2359	0.921158	19.6786	4.65632e-28
chrV	306821	306941	306871	39.4672	0.000337287	29.8091	1.70704e-09
chrV	306971	307121	307041	79.6218	1.10972e-21	31.2097	2.73456e-08
chrV	307341	307451	307391	165.216	1.60752e-85	24.6632	3.45107e-16
chrV	307641	307721	307681	20.3948	0.60773	19.7102	5.93095e-28
chrV	307961	308011	307991	12.9512	0.984382	14.3404	6.17955e-56
chrV	308111	308191	308151	29.802	0.0584602	18.3416	5.34424e-33
chrV	308441	308561	308491	115.665	4.00915e-45	25.1823	3.55959e-15
chrV	308781	308901	308851	74.8328	6.46099e-19	45.0711	0.0201345
chrV	308921	309031	308991	78.6428	4.06605e-21	27.9879	2.25851e-11
chrV	309131	309231	309161	25.0766	0.218599	26.6435	4.90213e-13
chrV	309291	309401	309341	44.204	1.04973e-05	26.4738	2.90535e-13
chrV	309441	309591	309521	66.9948	8.60593e-15	30.4743	6.74182e-09
chrV	309761	309861	309791	44.3362	1.04973e-05	30.2936	4.69327e-09
chrV	309961	310041	310011	33.1151	0.010092	18.2374	1.99331e-33
chrV	310221	310281	310251	34.3283	0.00609248	38.7816	0.000390059
chrV	310351	310431	310391	86.6433	8.94282e-26	38.276	0.000252748
chrV	310531	310591	310561	23.1083	0.357227	28.1334	3.29183e-11
chrV	310731	310831	310771	38.6148	0.000631164	42.6115	0.00568253
chrV	310861	310981	310921	82.0548	2.09677e-23	28.0442	2.61743e-11
chrV	311061	311181	311101	91.3501	7.56e-29	26.3286	1.82674e-13
chrV	311231	311341	311271	42.7733	4.49103e-05	34.6168	5.11186e-06
chrV	311361	311511	311451	128.716	7.27045e-55	28.6034	1.02983e-10
chrV	311721	311841	311801	80.8659	2.99166e-22	36.4818	4.46128e-05
chrV	312441	312531	312481	32.1051	0.0162916	21.6011	1.9158e-22
chrV	312611	312681	312661	20.1896	0.60773	37.2329	9.57475e-05
chrV	312751	312871	312811	82.3698	2.09677e-23	28.2026	3.93461e-11
chrV	312901	313021	312971	50.6881	8.21043e-08	43.5904	0.00974923
chrV	313041	313191	313131	93.4702	4.13392e-30	31.4222	4.01829e-08
chrV	313251	313381	313301	85.0346	3.56054e-25	35.3885	1.31851e-05
chrV	313381	313501	313451	63.8118	2.39535e-13	42.2211	0.004516
chrV	313661	313701	313681	8.72532	0.999397	14.997	5.00295e-51
chrV	314181	314241	314211	13.1595	0.971366	34.1883	2.92044e-06
chrV	314311	314411	314361	18.6555	0.76328	38.6226	0.000340935
chrV	314701	314761	314731	36.6323	0.00205897	40.82	0.00183716
chrV	314991	315051	315021	24.3918	0.283385	16.6837	1.00573e-40
chrV	315171	315231	315211	18.4478	0.76328	15.5573	2.79671e-47
chrV	315321	315411	315361	38.3265	0.000631164	20.8736	2.17189e-24
chrV	315621	315711	315671	26.1311	0.163945	21.5413	1.35879e-22
chrV	315811	315861	315841	16.8627	0.880283	35.0467	8.72904e-06
chrV	315931	316041	315991	95.3762	2.16744e-31	22.9041	2.13457e-19
chrV	316101	316211	316181	56.9151	3.26468e-10	24.6493	4.6939e-16
chrV	316301	316401	316351	65.7288	2.64712e-14	23.219	9.78419e-19
chrV	316451	316571	316511	122.047	2.70043e-50	24.9871	1.71994e-15
chrV	316891	316971	316921	32.6446	0.0162916	19.4714	9.22306e-29
chrV	317061	317151	317121	45.386	4.91726e-06	23.1336	6.5402e-19
chrV	317221	317351	317271	86.8922	8.94282e-26	27.6325	8.72012e-12
chrV	317621	317731	317671	32.201	0.0162916	32.3778	2.04281e-07
chrV	317821	317921	317871	43.4022	2.19453e-05	20.4272	1.09375e-25
chrV	317991	318101	318071	63.3834	2.39535e-13	29.6123	1.11785e-09
chrV	318171	318221	318201	14.5425	0.950975	38.4463	0.000292826
chrV	318521	318561	318541	7.61991	0.999793	12.8339	1.29487e-69
chrV	318941	318981	318961	14.2507	0.950975	43.9741	0.0118742
chrV	319051	319151	319111	55.847	8.57174e-10	21.0408	6.34251e-24
chrV	319251	319311	319271	31.6549	0.0256191	41.9499	0.00382757
chrV	319351	319461	319411	79.2601	1.10972e-21	26.6274	4.67332e-13
chrV	319541	319581	319561	11.2529	0.992096	21.5593	1.51102e-22
chrV	319901	320081	319991	71.8787	2.52186e-17	38.0073	0.000198683
chrV	320261	320361	320301	47.5664	1.0149e-06	20.9818	4.37893e-24
chrV	320431	320491	320471	48.6601	4.47505e-07	28.7838	1.67168e-10
chrV	320561	320651	320621	36.2396	0.00205897	34.0804	2.52927e-06
chrV	320861	320951	320901	46.3636	2.25658e-06	19.0331	2.49086e-30
chrV	321331	321371	321351	15.0058	0.921158	14.2165	6.46005e-57
chrV	321501	321541	321521	12.7725	0.984382	12.9117	8.03933e-69
chrV	321631	321741	321671	67.2022	2.75736e-15	22.8915	2.00703e-19
chrV	322711	322811	322761	41.4905	8.99318e-05	22.0643	2.6885e-21
chrV	322931	322971	322951	10.6711	0.996316	33.8386	1.81551e-06
chrV	323041	323141	323111	27.3804	0.119546	23.1943	8.67415e-19
chrV	323341	323451	323371	62.9024	7.04369e-13	43.1408	0.00765855
chrV	323521	323671	323591	61.7417	2.03949e-12	31.7718	7.43193e-08
chrV	323851	323931	323891	45.7066	4.91726e-06	38.6155	0.000338794
chrV	324321	324361	324341	6.06838	0.999938	11.9957	4.08806e-79
chrV	324461	324541	324521	20.4793	0.60773	43.3221	0.00845024
chrV	324541	324691	324631	59.548	1.63092e-11	41.121	0.00225229
chrV	324761	324831	324791	33.7759	0.010092	43.6433	0.010021
chrV	324881	325041	324961	72.4582	7.53447e-18	37.1215	8.5837e-05
chrV	325051	325181	325101	59.5404	1.63092e-11	48.4941	0.0763374
chrV	325181	325331	325261	125.206	1.45175e-52	34.9714	7.58723e-06
chrV	325551	325641	325591	56.267	3.26468e-10	19.9184	2.83586e-27
chrV	325721	325791	325751	17.4692	0.827544	18.7297	1.82728e-31
chrV	326191	326281	326231	26.4688	0.163945	26.5912	4.16321e-13
chrV	326331	326421	326371	48.6629	4.47505e-07	26.6272	4.64518e-13
chrV	326481	326581	326521	77.0894	1.4714e-20	24.9215	1.33852e-15
chrV	326631	326741	326671	147.845	4.17689e-70	28.2224	3.43033e-11
chrV	326791	326911	326841	154.147	5.40361e-76	25.3656	5.32124e-15
chrV	326961	327071	327011	144.369	1.26175e-67	25.4912	9.73076e-15
chrV	327211	327341	327251	177.222	2.84942e-96	27.7352	7.69101e-12
chrV	327371	327491	327421	170.224	5.89496e-90	34.5048	3.83626e-06
chrV	327561	327671	327621	109.036	7.7884e-41	25.3066	5.59351e-15
chrV	327721	327841	327781	127.873	4.28268e-54	24.457	2.17196e-16
chrV	327901	328011	327951	159.235	2.7725e-80	23.3328	1.58429e-18
chrV	328081	328181	328121	123.553	4.76855e-51	23.035	4.04574e-19
chrV	328431	328491	328451	35.9921	0.00358607	15.3128	7.23454e-49
chrV	328561	328681	328631	128.033	7.27045e-55	23.3474	1.77938e-18
chrV	328751	328871	328811	149.894	8.97055e-72	24.6348	4.40142e-16
chrV	328921	329001	328971	53.7033	5.60973e-09	18.3001	3.6149e-33
chrV	329081	329201	329141	102.461	5.19985e-36	25.0676	2.33681e-15
chrV	329251	329371	329321	81.8945	7.96777e-23	25.4514	9.40882e-15
chrV	329431	329541	329481	71.5277	2.52186e-17	24.2668	1.00229e-16
chrV	329621	329731	329671	34.254	0.00609248	44.9581	0.0191234
chrV	329731	329831	329781	35.9876	0.00358607	61.0153	0.835265
chrV	329991	330031	330011	8.43727	0.999397	45.0812	0.0202277
chrV	330521	330631	330571	86.6879	8.94282e-26	23.3643	1.93086e-18
chrV	330681	330791	330731	86.6202	8.94282e-26	24.4112	1.80952e-16
chrV	330851	330941	330881	50.9221	8.21043e-08	30.4933	6.97532e-09
chrV	331031	331111	331061	45.3667	4.91726e-06	19.1021	4.58076e-30
chrV	331171	331281	331231	99.331	5.27026e-34	25.6122	1.65885e-14
chrV	331321	331431	331391	66.6647	8.60593e-15	43.2151	0.00797073
chrV	331461	331571	331491	37.197	0.0011537	59.2485	0.692696
chrV	331661	331731	331711	10.6727	0.996316	50.6652	0.145544
chrV	331791	331841	331811	13.132	0.971366	52.1642	0.211491
chrV	331961	332001	331981	5.9723	0.999984	12.9862	4.7565e-68
chrV	332111	332201	332151	70.7553	8.32682e-17	20.5766	3.02142e-25
chrV	332261	332331	332291	29.7967	0.0584602	42.2683	0.00464329
chrV	332441	332511	332471	26.6503	0.163945	16.8321	6.01039e-40
chrV	332601	332691	332651	59.7045	1.63092e-11	19.641	3.48284e-28
chrV	332761	332881	332791	195.081	4.76786e-113	29.0918	2.10356e-10
chrV	333211	333331	333261	91.4023	7.56e-29	26.0848	8.27683e-14
chrV	333421	333501	333481	26.5713	0.163945	20.5063	1.88263e-25
chrV	333581	333651	333621	30.4503	0.0392273	17.5275	1.51973e-36
chrV	333761	333821	333791	17.7443	0.827544	16.1202	7.61201e-44
chrV	333911	334021	333951	52.5758	1.39744e-08	25.446	9.24927e-15
chrV	334091	334211	334161	85.0801	3.56054e-25	25.9675	5.59602e-14
chrV	334271	334381	334321	28.7937	0.084766	42.4427	0.0051506
chrV	334381	334501	334471	188.453	1.95548e-106	35.8881	1.91402e-05
chrV	334671	334841	334761	92.6167	1.77725e-29	42.9417	0.00683204
chrV	334841	334961	334901	57.9522	1.2225e-10	46.8805	0.0429796
chrV	335001	335161	335081	190.433	2.58887e-108	34.7092	4.71991e-06
chrV	335161	335311	335241	163.168	9.16878e-84	34.0101	2.02201e-06
chrV	335971	336121	336061	197.915	5.87325e-115	38.3511	0.000238513
chrV	336121	336291	336201	153.342	3.82258e-75	41.0146	0.00198097
chrV	336311	336421	336381	48.1409	4.47505e-07	42.9551	0.00691011
chrV	336581	336641	336601	21.8474	0.52275	52.6564	0.236439
chrV	336781	336841	336801	43.1442	2.19453e-05	34.9509	7.77818e-06
chrV	336891	337001	336931	56.0728	3.26468e-10	27.577	7.45414e-12
chrV	337051	337141	337091	66.1743	8.60593e-15	25.1109	2.7157e-15
chrV	337221	337321	337271	101.872	2.44811e-35	20.6707	5.71548e-25
chrV	337541	337651	337601	115.851	4.00915e-45	24.6398	4.48784e-16
chrV	337861	337981	337891	153.24	3.82258e-75	25.6299	1.21239e-14
chrV	338041	338121	338091	55.9754	8.57174e-10	18.9605	1.38175e-30
chrV	338201	338311	338251	112.226	5.81289e-43	25.3059	5.56668e-15
chrV	338551	338631	338591	36.8922	0.00205897	17.8776	5.78828e-35
chrV	338721	338821	338761	39.515	0.000337287	23.0221	3.80048e-19
chrV	338861	338991	338931	81.9467	7.96777e-23	25.3406	6.35213e-15
chrV	339061	339161	339131	65.2719	2.64712e-14	43.2119	0.00795981
chrV	339221	339301	339281	40.7917	0.000176141	53.2999	0.271414
chrV	340091	340211	340131	59.5879	1.63092e-11	31.7622	7.30973e-08
chrV	340321	340391	340341	51.1548	3.41865e-08	49.2322	0.0965298
chrV	340431	340571	340511	84.0307	1.40146e-24	50.1433	0.126014
chrV	340571	340681	340611	37.2922	0.0011537	48.5989	0.0789945
chrV	340761	340871	340841	72.4108	7.53447e-18	46.1001	0.0314937
chrV	340931	340981	340961	73.8042	2.22103e-18	56.6317	0.489326
chrV	341061	341291	341161	125.086	1.45175e-52	46.4015	0.0346374
chrV	341291	341351	341331	48.5077	4.47505e-07	57.5202	0.55691
chrV	341461	341641	341571	94.7115	9.51509e-31	39.2156	0.00055718
chrV	341691	341801	341741	34.8073	0.00609248	26.162	1.06628e-13
chrV	341861	341971	341911	48.4906	4.47505e-07	31.0722	2.11809e-08
chrV	342001	342131	342071	93.5109	4.13392e-30	26.9955	1.41563e-12
chrV	342391	342481	342441	47.3918	1.0149e-06	20.9911	4.62499e-24
chrV	342871	342971	342921	44.6407	1.04973e-05	21.1436	1.21156e-23
chrV	343041	343141	343101	40.074	0.000176141	23.6277	6.39569e-18
chrV	343491	343551	343521	26.8564	0.163945	14.9161	1.31482e-51
chrV	343641	343741	343681	48.2124	4.47505e-07	20.6219	4.1222e-25
chrV	343801	343921	343851	98.2215	2.40941e-33	24.2062	7.77682e-17
chrV	343951	344071	344011	124.827	8.35341e-52	26.2061	1.22853e-13
chrV	344141	344231	344191	63.8197	2.39535e-13	21.6759	2.99096e-22
chrV	344321	344441	344361	67.3183	2.75736e-15	31.6304	5.80463e-08
chrV	344441	344551	344491	52.3076	1.39744e-08	49.1222	0.0932995
chrV	344681	344731	344711	18.5157	0.76328	42.5434	0.00546409
chrV	345131	345241	345181	24.6248	0.283385	27.0769	1.80483e-12
chrV	345761	345811	345781	25.7634	0.218599	42.3185	0.00478544
chrV	345871	345911	345891	10.2146	0.996316	45.6869	0.0264483
chrV	346281	346371	346321	40.1329	0.000176141	22.8179	1.38823e-19
chrV	346461	346541	346501	39.503	0.000337287	17.8284	3.54882e-35
chrV	346611	346711	346651	68.4999	8.70861e-16	23.0388	4.10685e-19
chrV	346791	346861	346831	36.2608	0.00205897	16.9617	2.76776e-39
chrV	346941	347071	347001	142.464	5.48953e-66	25.8317	3.29212e-14
chrV	347291	347371	347331	56.1506	3.26468e-10	18.9704	1.47135e-30
chrV	347431	347561	347501	148.729	6.14165e-71	26.3751	2.03767e-13
chrV	347631	347731	347671	49.6855	1.93521e-07	20.6468	4.87069e-25
chrV	347841	347931	347881	30.454	0.0392273	21.3294	3.79358e-23
chrV	347981	348101	348041	112.089	5.81289e-43	25.2447	4.47502e-15
chrV	348151	348281	348211	116.797	7.50136e-46	25.6322	1.78591e-14
chrV	348331	348451	348391	129.187	1.2248e-55	26.0722	7.93922e-14
chrV	348661	348781	348731	161.602	5.10418e-82	24.9716	1.2039e-15
chrV	348841	348931	348891	51.0786	3.41865e-08	21.092	8.76409e-24
chrV	348991	349101	349021	124.289	8.35341e-52	27.5258	6.46807e-12
chrV	349141	349271	349191	126.049	2.50323e-53	31.4583	4.28562e-08
chrV	349311	349411	349361	54.6562	2.21213e-09	29.1563	4.00774e-10
chrV	349601	349731	349661	138.049	9.55583e-63	26.3028	1.53319e-13
chrV	349931	350051	350011	88.26	5.45359e-27	49.7316	0.112093
chrV	350071	350211	350151	164.569	1.21771e-84	27.5134	4.91871e-12
chrV	350281	350391	350321	87.8306	2.22081e-26	23.3167	1.54265e-18
chrV	350431	350561	350481	130.763	2.04763e-56	28.8807	2.10163e-10
chrV	350601	350691	350641	43.1553	2.19453e-05	40.0648	0.00107155
chrV	350741	350871	350801	91.6498	7.56e-29	27.5921	7.80528e-12
chrV	350911	351021	350981	57.1623	1.2225e-10	23.8899	2.03003e-17
chrV	351081	351201	351131	148.732	6.14165e-71	25.6681	1.56808e-14
chrV	351281	351371	351331	48.0748	4.47505e-07	19.9191	2.86754e-27
chrV	351541	351591	351571	15.2644	0.921158	14.286	2.33472e-56
chrV	351691	351811	351751	108.989	3.91463e-40	24.0455	3.95683e-17
chrV	351891	351941	351921	9.17461	0.998433	54.8953	0.368905
chrV	352001	352161	352091	108.72	3.91463e-40	41.0413	0.00213325
chrV	352161	352341	352251	67.3417	2.75736e-15	46.5884	0.0383656
chrV	352341	352461	352401	43.4212	2.19453e-05	44.8822	0.0184595
chrV	352571	352671	352621	38.5108	0.000631164	24.1491	6.14372e-17
chrV	352731	352861	352801	92.3436	1.77725e-29	25.5888	1.52844e-14
chrV	352931	353021	352981	46.7585	2.25658e-06	18.4145	1.04758e-32
chrV	353081	353211	353151	140.207	2.32286e-64	25.0712	2.35255e-15
chrV	353291	353381	353331	32.8336	0.0162916	19.5261	1.42047e-28
chrV	353451	353561	353491	61.7695	2.03949e-12	23.994	3.17785e-17
chrV	353861	353951	353911	51.0223	3.41865e-08	21.6205	2.17434e-22
chrV	354061	354111	354081	18.5293	0.76328	14.7921	1.71086e-52
chrV	354221	354301	354261	19.7501	0.689092	20.1937	2.12065e-26
chrV	354411	354491	354461	18.0091	0.76328	46.6833	0.0398198
chrV	354491	354661	354571	54.6012	2.21213e-09	42.0188	0.0039965
chrV	354731	354841	354771	96.2563	4.88667e-32	25.8119	3.30996e-14
chrV	355511	355591	355551	43.867	2.19453e-05	22.8075	1.32735e-19
chrV	355671	355751	355711	30.0265	0.0392273	27.6906	1.0177e-11
chrV	356091	356161	356121	22.7789	0.438025	17.2105	4.80334e-38
chrV	356281	356351	356311	30.7829	0.0392273	41.7913	0.00346888
chrV	356391	356521	356461	84.253	1.40146e-24	26.4859	3.00226e-13
chrV	356611	356711	356671	34.8708	0.00609248	22.5631	3.83325e-20
chrV	357011	357061	357031	17.1562	0.827544	52.8926	0.248977
chrV	357101	357161	357131	30.3778	0.0392273	39.3927	0.0006413
chrV	357321	357431	357401	29.2731	0.0584602	35.9475	2.50228e-05
chrV	357601	357641	357621	7.74866	0.999793	15.6162	6.62472e-47
chrV	358151	358251	358191	90.731	3.18153e-28	21.5456	1.41215e-22
chrV	358311	358431	358371	154.708	5.40361e-76	24.5504	2.97198e-16
chrV	358491	358571	358531	43.2754	2.19453e-05	21.1239	1.07571e-23
chrV	358651	358751	358711	67.8669	2.75736e-15	22.3189	1.06724e-20
chrV	358831	358931	358881	54.1484	2.21213e-09	22.5304	3.23829e-20
chrV	358991	359101	359041	112.799	5.81289e-43	24.4181	1.85592e-16
chrV	359271	359371	359321	47.7732	1.0149e-06	20.7143	7.67481e-25
chrV	359471	359581	359531	67.2073	2.75736e-15	22.3519	1.27127e-20
chrV	359651	359691	359671	9.91164	0.998433	48.6731	0.0809047
chrV	359811	359931	359871	163.401	9.16878e-84	24.7557	5.06347e-16
chrV	360121	360241	360171	93.4803	4.13392e-30	26.1712	1.09456e-13
chrV	360481	360571	360521	40.5508	0.000176141	21.344	4.18245e-23
chrV	360651	360711	360691	13.7277	0.971366	49.8488	0.115965
chrV	360771	360901	360841	83.8549	5.45269e-24	26.1318	9.6782e-14
chrV	360971	361071	361011	17.5216	0.827544	34.1339	2.7153e-06
chrV	361101	361201	361151	56.1192	3.26468e-10	31.1592	2.49212e-08
chrV	361251	361381	361311	122.548	2.70043e-50	25.0754	2.40089e-15
chrV	361441	361551	361481	91.4159	7.56e-29	22.6895	7.30897e-20
chrV	361621	361731	361661	94.1307	9.51509e-31	23.2966	1.40876e-18
chrV	361781	361881	361831	58.0344	4.50201e-11	21.9308	1.29097e-21
chrV	361951	362051	362011	84.1271	1.40146e-24	22.3637	1.35841e-20
chrV	362141	362221	362171	27.5562	0.119546	18.2562	2.34542e-33
chrV	362671	362751	362701	37.2865	0.0011537	19.232	1.32718e-29
chrV	362851	362911	362881	30.2982	0.0392273	15.6073	5.90587e-47
chrV	363131	363251	363191	118.017	2.56038e-47	25.3788	7.32155e-15
chrV	363331	363511	363441	119.253	4.67135e-48	36.1927	3.14287e-05
chrV	363551	363651	363591	55.5327	8.57174e-10	39.8265	0.000897032
chrV	364641	364691	364671	16.1851	0.880283	52.8173	0.244901
chrV	364751	364851	364811	47.2252	1.0149e-06	22.5565	3.70497e-20
chrV	364931	364991	364971	19.8652	0.689092	16.6549	7.07418e-41
chrV	365091	365201	365141	45.5153	4.91726e-06	42.6006	0.00564671
chrV	365261	365371	365311	47.2072	1.0149e-06	41.7838	0.00345642
chrV	365501	365561	365531	21.6169	0.52275	16.0519	3.03761e-44
chrV	365701	365811	365731	38.6271	0.000631164	28.1309	3.28859e-11
chrV	365831	366041	365901	69.4484	2.71175e-16	44.2241	0.0134667
chrV	366171	366271	366211	51.6663	3.41865e-08	60.458	0.790219
chrV	366311	366381	366331	29.4906	0.0584602	60.0589	0.757949
chrV	366391	366501	366471	45.7742	4.91726e-06	30.5024	7.10892e-09
chrV	366751	366891	366821	99.3196	5.27026e-34	27.1022	1.94325e-12
chrV	366991	367051	367011	52.5293	1.39744e-08	31.4845	4.47989e-08
chrV	367101	367201	367151	47.4523	1.0149e-06	22.839	1.54233e-19
chrV	367451	367531	367491	38.6483	0.000631164	20.1157	1.2178e-26
chrV	367611	367731	367651	64.035	8.02283e-14	28.1135	3.14345e-11
chrV	367891	368001	367931	29.8435	0.0584602	50.5832	0.142409
chrV	368001	368111	368031	42.7964	4.49103e-05	48.9352	0.0880015
chrV	368191	368331	368251	74.7408	6.46099e-19	30.3967	5.76542e-09
chrV	368371	368501	368441	41.2761	8.99318e-05	50.3305	0.132908
chrV	368501	368641	368581	101.153	2.44811e-35	34.2879	3.33823e-06
chrV	368711	368791	368751	27.7471	0.119546	20.1355	1.39648e-26
chrV	369021	369121	369081	57.0754	1.2225e-10	22.3425	1.21404e-20
chrV	369351	369391	369371	11.8654	0.992096	11.1295	9.94542e-91
chrV	369651	369781	369711	98.0919	2.40941e-33	25.6018	1.59975e-14
chrV	369901	369951	369931	14.4856	0.950975	54.209	0.325148
chrV	370011	370111	370061	44.7112	1.04973e-05	22.344	1.21933e-20
chrV	370161	370301	370231	63.716	2.39535e-13	28.8197	1.8196e-10
chrV	370371	370421	370401	15.0911	0.921158	14.6197	9.0808e-54
chrV	370641	370731	370681	36.0183	0.00205897	21.1707	1.44074e-23
chrV	370801	370931	370861	46.2422	2.25658e-06	36.539	4.7434e-05
chrV	370941	371051	371001	39.8138	0.000337287	41.2637	0.00247456
chrV	371121	371231	371171	72.8421	7.53447e-18	22.617	5.05399e-20
chrV	371461	371511	371491	6.27711	0.999938	16.6943	1.13082e-40
chrV	371611	371721	371681	124.677	8.35341e-52	26.2892	1.607e-13
chrV	371771	371891	371831	116.678	7.50136e-46	23.9891	3.12001e-17
chrV	371941	372061	371991	145.035	1.89329e-68	24.5877	3.30061e-16
chrV	372251	372331	372301	19.5902	0.689092	19.3091	2.4909e-29
chrV	372411	372511	372451	79.4545	1.10972e-21	21.9182	1.19277e-21
chrV	372581	372661	372621	49.2846	1.93521e-07	16.9376	2.11196e-39
chrV	372731	372841	372801	108.388	3.91463e-40	23.3288	1.63222e-18
chrV	372941	372981	372961	13.1845	0.971366	12.9711	3.34297e-68
chrV	373081	373161	373131	27.7503	0.119546	18.3619	6.41352e-33
chrV	373471	373601	373521	75.6619	1.85508e-19	28.0418	2.60469e-11
chrV	373651	373761	373691	94.7112	9.51509e-31	27.2685	3.13167e-12
chrV	373801	373931	373851	123.368	4.76855e-51	29.1448	3.89404e-10
chrV	373961	374071	374021	62.5157	7.04369e-13	26.5352	3.50311e-13
chrV	374121	374231	374171	101.943	2.44811e-35	23.4492	2.84725e-18
chrV	374281	374401	374351	151.106	1.87616e-73	24.1659	6.57185e-17
chrV	374471	374551	374511	35.0776	0.00358607	20.3803	7.86079e-26
chrV	374631	374741	374681	88.9	5.45359e-27	23.1175	6.03588e-19
chrV	374911	374971	374951	10.3626	0.996316	18.8544	5.49661e-31
chrV	375061	375141	375101	30.8072	0.0392273	18.8207	4.0386e-31
chrV	375261	375381	375311	162.134	6.8619e-83	24.2932	7.70068e-17
chrV	375431	375541	375491	110.553	1.53566e-41	23.7387	1.04492e-17
chrV	375601	375691	375651	42.3357	4.49103e-05	19.8906	2.33299e-27
chrV	375761	375861	375831	55.8492	8.57174e-10	53.7928	0.299926
chrV	375881	376001	375951	84.4927	1.40146e-24	30.017	2.64894e-09
chrV	376101	376171	376151	29.4754	0.0584602	42.7188	0.00604106
chrV	376241	376301	376261	46.6036	2.25658e-06	34.7001	5.68021e-06
chrV	376441	376481	376461	12.1521	0.984382	46.684	0.0398159
chrV	376541	376651	376581	64.8372	8.02283e-14	25.2275	4.19282e-15
chrV	376711	376821	376761	73.0258	2.22103e-18	24.418	1.8549e-16
chrV	376871	376991	376911	58.5476	4.50201e-11	33.6743	1.44321e-06
chrV	377031	377131	377061	45.6193	4.91726e-06	40.7829	0.00178942
chrV	377181	377301	377241	128.827	7.27045e-55	25.3787	7.30171e-15
chrV	377371	377471	377431	81.0108	7.96777e-23	24.3934	1.67896e-16
chrV	377531	377611	377561	45.0606	4.91726e-06	35.8528	2.24719e-05
chrV	377701	377811	377741	61.7939	2.03949e-12	24.6205	4.17932e-16
chrV	377971	378021	378001	65.0323	2.64712e-14	25.1261	2.89187e-15
chrV	378181	378261	378221	43.7746	2.19453e-05	20.1177	1.22195e-26
chrV	378341	378441	378411	65.7257	2.64712e-14	23.9178	2.29066e-17
chrV	378551	378601	378571	6.32383	0.999938	18.3357	5.09643e-33
chrV	378761	378851	378801	48.864	4.47505e-07	20.3165	5.05999e-26
chrV	378911	379021	378971	80.0265	2.99166e-22	22.9167	2.2721e-19
chrV	379081	379211	379141	133.227	9.14451e-59	25.6035	1.60611e-14
chrV	379241	379361	379301	84.7427	1.40146e-24	28.1125	3.13555e-11
chrV	379401	379531	379481	93.0787	4.13392e-30	31.8632	8.69205e-08
chrV	379561	379701	379631	129.733	1.2248e-55	27.9096	1.83891e-11
chrV	379771	379901	379811	72.5354	7.53447e-18	28.3099	5.20117e-11
chrV	379911	380051	379971	96.799	4.88667e-32	40.8353	0.00185655
chrV	380101	380221	380171	67.2718	2.75736e-15	27.2506	2.98005e-12
chrV	380281	380401	380331	113.733	1.11612e-43	25.615	1.67542e-14
chrV	380491	380591	380541	49.325	1.93521e-07	20.5423	2.43228e-25
chrV	380681	380721	380701	24.8759	0.283385	22.8704	1.80165e-19
chrV	380811	380941	380891	67.3879	2.75736e-15	46.2676	0.0337364
chrV	380951	381101	381041	92.0138	1.77725e-29	40.5374	0.00150892
chrV	381121	381261	381201	157.111	1.46898e-78	28.6442	1.07149e-10
chrV	381291	381401	381351	94.3406	9.51509e-31	24.6523	4.75008e-16
chrV	381461	381591	381521	166.475	2.10944e-86	24.85	8.10486e-16
chrV	381641	381751	381681	120.325	8.4526e-49	25.4721	1.01294e-14
chrV	381801	381921	381861	151.171	1.87616e-73	23.9678	2.74211e-17
chrV	381971	382031	382001	151.979	1.87616e-73	36.0561	2.61203e-05
chrV	382141	382241	382181	86.0676	8.94282e-26	29.3241	5.8742e-10
chrV	382481	382521	382501	10.2142	0.996316	14.0548	3.06516e-58
chrV	382621	382721	382681	76.877	5.25794e-20	27.0001	1.43737e-12
chrV	382771	382891	382831	152.555	2.68674e-74	24.4081	1.49473e-16
chrV	382971	383011	382991	10.3313	0.996316	12.3901	1.86075e-74
chrV	383271	383371	383331	57.8858	1.2225e-10	20.6324	4.37685e-25
chrV	383651	383811	383741	100.122	1.14145e-34	32.989	5.31197e-07
chrV	383891	383971	383931	30.872	0.0392273	19.4279	6.4443e-29
chrV	384121	384161	384141	9.76365	0.998433	39.3938	0.000641998
chrV	384201	384301	384261	43.8812	2.19453e-05	24.3014	1.15597e-16
chrV	384391	384451	384421	24.1347	0.283385	46.0107	0.0303382
chrV	384501	384601	384561	39.7152	0.000337287	23.9136	2.25597e-17
chrV	384801	384891	384841	40.7162	0.000176141	20.0823	9.45348e-27
chrV	385281	385391	385331	133.666	9.14451e-59	23.8208	1.51121e-17
chrV	385441	385561	385511	170.695	5.89496e-90	24.6114	2.55902e-16
chrV	385781	385891	385841	88.3375	5.45359e-27	23.6757	7.94659e-18
chrV	385961	386071	386011	91.9777	7.56e-29	23.9311	2.42517e-17
chrV	386481	386531	386511	14.1194	0.950975	14.6865	2.76119e-53
chrV	386611	386721	386671	105.047	4.7054e-38	23.3003	1.42908e-18
chrV	387321	387411	387361	48.5374	4.47505e-07	20.1694	1.77218e-26
chrV	387491	387591	387541	58.276	4.50201e-11	24.757	7.11581e-16
chrV	387701	387771	387721	203.566	9.73754e-121	28.4598	4.28585e-11
chrV	387991	388081	388031	36.3977	0.00205897	21.2292	2.0613e-23
chrV	388141	388241	388211	37.6023	0.0011537	23.7275	9.97113e-18
chrV	388321	388421	388381	43.0961	2.19453e-05	23.1333	6.47063e-19
chrV	388511	388551	388531	6.22109	0.999938	13.1501	1.99434e-66
chrV	388651	388761	388691	57.6898	1.2225e-10	25.985	5.9107e-14
chrV	388811	388851	388831	5.38167	0.999984	30.7386	1.12498e-08
chrV	388981	389021	389001	8.82495	0.999397	11.764	5.02831e-82
chrV	389121	389221	389171	74.0847	6.46099e-19	21.5093	1.12422e-22
chrV	389271	389361	389321	37.9629	0.0011537	21.8035	6.23147e-22
chrV	389461	389521	389491	22.9215	0.438025	24.649	4.66496e-16
chrV	389591	389691	389651	112.845	5.81289e-43	21.7356	4.25884e-22
chrV	389761	389881	389821	127.769	4.28268e-54	24.3469	1.38927e-16
chrV	389931	390051	389971	175.455	1.86897e-94	27.5296	4.18999e-12
chrV	390131	390201	390171	23.1748	0.357227	17.4533	6.92734e-37
chrV	390351	390411	390391	12.3918	0.984382	17.514	1.31625e-36
chrV	390671	390771	390721	52.4066	1.39744e-08	21.9339	1.30794e-21
chrV	390831	391031	390911	152.487	2.68674e-74	35.7284	1.80192e-05
chrV	391031	391191	391101	45.6478	4.91726e-06	44.3046	0.0140149
chrV	391191	391251	391221	41.1393	8.99318e-05	63.1637	0.993585
chrV	391251	391461	391341	111.506	3.00099e-42	45.0318	0.0194367
chrV	391511	391631	391581	54.9996	2.21213e-09	47.6029	0.0561956
chrV	391691	391771	391731	43.4879	2.19453e-05	54.1429	0.321109
chrV	391941	391991	391971	13.7151	0.971366	36.5366	4.73298e-05
chrV	391991	392121	392071	53.1721	5.60973e-09	50.18	0.127476
chrV	392281	392411	392341	87.2514	2.22081e-26	28.7254	1.45238e-10
chrV	392431	392591	392511	58.2241	4.50201e-11	40.5199	0.00149043
chrV	392591	392701	392661	68.7882	8.70861e-16	34.3847	3.79111e-06
chrV	392801	392881	392841	50.2338	8.21043e-08	17.8284	3.51775e-35
chrV	392981	393021	393001	10.8109	0.996316	11.7625	4.81113e-82
chrV	393101	393191	393131	61.6785	2.03949e-12	19.5288	1.451e-28
chrV	393251	393341	393291	80.7446	2.99166e-22	19.414	5.80096e-29
chrV	393421	393511	393461	88.5487	5.45359e-27	19.0508	2.93248e-30
chrV	393591	393701	393631	132.826	5.59468e-58	24.8192	9.09176e-16
chrV	394231	394321	394271	41.3454	8.99318e-05	48.4829	0.0760466
chrV	394421	394491	394451	193.688	3.79262e-111	30.6138	5.78497e-09
chrV	394551	394651	394611	56.5129	3.26468e-10	41.6343	0.00314571
chrV	394701	394771	394741	34.8433	0.00609248	36.4806	4.45888e-05
chrV	394841	394921	394891	34.9726	0.00609248	18.9239	9.88147e-31
chrV	395011	395111	395061	58.9295	4.50201e-11	20.6701	5.664e-25
chrV	395391	395481	395431	59.0677	1.63092e-11	23.9554	2.70003e-17
chrV	395521	395631	395581	99.2169	5.27026e-34	29.7875	1.63179e-09
chrV	395671	395771	395721	84.45	1.40146e-24	30.1976	3.84854e-09
chrV	395831	395951	395881	150.872	1.30159e-72	24.3603	1.35848e-16
chrV	395991	396101	396041	120.615	8.4526e-49	25.6102	1.65071e-14
chrV	396171	396261	396211	58.9795	4.50201e-11	20.7529	9.81302e-25
chrV	396671	396761	396701	23.3698	0.357227	22.0249	2.1718e-21
chrV	396871	396911	396891	8.05344	0.999397	11.1499	1.8926e-90
chrV	397001	397111	397061	96.331	4.88667e-32	22.525	3.14809e-20
chrV	397221	397261	397241	12.2967	0.984382	51.2207	0.168217
chrV	397331	397451	397391	125.372	1.45175e-52	27.3441	3.89014e-12
chrV	397481	397631	397541	199.961	7.09077e-117	32.0308	8.19553e-08
chrV	397851	397891	397871	6.95368	0.999938	16.348	1.49657e-42
chrV	397981	398081	398051	40.2577	0.000176141	23.1768	8.06076e-19
chrV	398181	398221	398201	10.1488	0.996316	19.7106	5.91231e-28
chrV	398301	398431	398371	129.764	1.2248e-55	25.3775	7.25527e-15
chrV	398471	398571	398541	57.9892	1.2225e-10	21.1421	1.20009e-23
chrV	398651	398751	398701	73.8131	2.22103e-18	21.7057	3.5546e-22
chrV	398821	398911	398871	47.9129	1.0149e-06	20.6023	3.61304e-25
chrV	399131	399251	399211	156.032	1.05925e-77	25.8537	2.93639e-14
chrV	399391	399471	399421	28.0083	0.084766	19.3384	3.17948e-29
chrV	399531	399671	399591	147.904	4.17689e-70	28.5811	8.13566e-11
chrV	399711	399831	399771	50.8598	8.21043e-08	28.1499	3.44967e-11
chrV	399891	400051	399961	147.338	4.17689e-70	33.3985	8.1894e-07
chrV	400081	400201	400161	97.1354	1.09057e-32	26.8459	9.07858e-13
chrV	400261	400381	400331	181.199	6.19477e-100	26.0799	4.4709e-14
chrV	400431	400541	400481	119.103	4.67135e-48	22.7995	1.27548e-19
chrV	400611	400711	400661	62.1515	7.04369e-13	20.7938	1.27777e-24
chrV	400781	400891	400841	85.1936	3.56054e-25	25.3225	5.91248e-15
chrV	401141	401191	401161	177.208	2.84942e-96	31.2798	2.34464e-08
chrV	401251	401371	401311	127.764	4.28268e-54	32.0569	1.20316e-07
chrV	401391	401511	401451	111.808	3.00099e-42	34.4807	4.29379e-06
chrV	401541	401691	401611	180.767	5.14404e-99	29.1086	2.56902e-10
chrV	401741	401811	401761	36.5589	0.00205897	54.1199	0.319666
chrV	402231	402341	402281	62.0471	7.04369e-13	24.1376	5.86806e-17
chrV	402431	402481	402461	10.9766	0.996316	15.8831	2.95854e-45
chrV	402601	402671	402631	28.7485	0.084766	16.3224	1.08854e-42
chrV	402911	403011	402961	51.2677	3.41865e-08	21.4612	8.40502e-23
chrV	403111	403161	403141	8.14988	0.999397	14.7712	1.16135e-52
chrV	403261	403331	403291	38.1766	0.000631164	25.8101	3.29006e-14
chrV	403501	403621	403551	111.105	3.00099e-42	24.1362	5.80388e-17
chrV	403651	403771	403721	106.48	9.62279e-39	32.0305	1.15269e-07
chrV	403811	403911	403841	72.2021	7.53447e-18	50.8937	0.154638
chrV	403971	404081	404031	106.251	9.62279e-39	23.1802	8.11545e-19
chrV	404151	404261	404201	142.221	5.48953e-66	24.0474	3.96841e-17
chrV	404321	404421	404361	108.502	3.91463e-40	22.3592	1.32141e-20
chrV	404651	404711	404691	16.9335	0.880283	16.3625	1.78024e-42
chrV	404791	404901	404851	115.154	4.00915e-45	24.2827	1.06171e-16
chrV	404961	405031	405001	42.8131	4.49103e-05	17.6349	4.72783e-36
chrV	405121	405231	405161	133.809	9.14451e-59	24.3205	1.2468e-16
chrV	405461	405531	405491	20.207	0.60773	19.0752	3.62803e-30
chrV	405611	405671	405641	26.969	0.163945	16.4624	6.51567e-42
chrV	405761	405841	405801	62.8234	7.04369e-13	17.6593	6.10026e-36
chrV	405921	406021	405971	73.821	2.22103e-18	22.6856	7.19124e-20
chrV	406241	406321	406271	27.7079	0.119546	18.0464	3.05457e-34
chrV	406581	406661	406611	23.8745	0.357227	19.9341	3.18798e-27
chrV	407151	407211	407181	23.4625	0.357227	14.5359	2.07025e-54
chrV	407301	407401	407351	74.0544	6.46099e-19	20.4389	1.18564e-25
chrV	407481	407541	407511	24.5088	0.283385	14.9976	4.96651e-51
chrV	407661	407701	407681	14.3178	0.950975	12.2114	1.59967e-76
chrV	407811	407881	407841	46.0243	2.25658e-06	16.2471	4.0847e-43
chrV	408141	408221	408171	29.9222	0.0584602	20.3213	5.23299e-26
chrV	408451	408541	408491	61.4044	2.03949e-12	21.2941	3.05823e-23
chrV	408621	408731	408671	157.311	1.46898e-78	24.7378	4.52826e-16
chrV	409141	409251	409181	99.9156	5.27026e-34	23.8892	2.02354e-17
chrV	409321	409391	409361	35.8659	0.00358607	17.8404	3.97164e-35
chrV	409711	409781	409741	39.6348	0.000337287	17.2121	4.89558e-38
chrV	409881	409961	409921	36.2064	0.00205897	18.7999	3.39005e-31
chrV	410511	410571	410551	45.982	4.91726e-06	32.9115	4.71599e-07
chrV	410641	410821	410731	93.2305	4.13392e-30	38.3163	0.000261786
chrV	410881	410921	410901	12.1904	0.984382	66.9535	0.717972
chrV	410991	411051	411011	37.8044	0.0011537	37.3776	0.000110274
chrV	411101	411231	411181	59.7697	1.63092e-11	37.9351	0.000186113
chrV	411331	411431	411351	61.3281	2.03949e-12	43.1675	0.00776941
chrV	411431	411541	411491	29.2547	0.0584602	42.5672	0.00553766
chrV	411641	411681	411661	12.4573	0.984382	14.0654	3.83752e-58
chrV	411781	411851	411821	36.6469	0.00205897	17.3902	3.53104e-37
chrV	411951	412061	412011	39.2554	0.000337287	25.0232	1.97051e-15
chrV	412181	412291	412251	42.0388	4.49103e-05	36.6066	5.09031e-05
chrV	412361	412501	412451	66.4254	8.60593e-15	44.4819	0.0152763
chrV	413041	413141	413101	56.7254	3.26468e-10	21.339	4.05673e-23
chrV	413411	413491	413461	16.1339	0.880283	49.441	0.102845
chrV	413541	413601	413571	32.9092	0.0162916	39.0806	0.000499394
chrV	413671	413751	413721	51.3075	3.41865e-08	18.9998	1.89036e-30
chrV	413841	413951	413891	110.345	1.53566e-41	23.0673	4.71389e-19
chrV	414011	414111	414061	95.6481	2.16744e-31	21.6982	3.38897e-22
chrV	414181	414261	414231	37.3156	0.0011537	17.4059	4.06519e-37
chrV	414471	414551	414521	34.4468	0.00609248	18.8389	4.8037e-31
chrV	414631	414741	414671	108.854	3.91463e-40	24.908	1.26854e-15
chrV	414791	414891	414831	77.4521	1.4714e-20	27.6713	9.65541e-12
chrV	414951	415071	415001	124.903	8.35341e-52	25.5438	1.30786e-14
chrV	415101	415211	415151	71.338	2.52186e-17	44.4522	0.0150523
chrV	415281	415371	415321	102.077	5.19985e-36	19.3892	4.75611e-29
chrV	415431	415551	415491	167.893	2.75163e-87	25.4186	4.95038e-15
chrV	415841	415921	415891	28.9436	0.084766	19.5465	1.65804e-28
chrV	415991	416071	416051	33.6137	0.010092	44.6859	0.0168327
chrV	416131	416251	416201	91.4134	7.56e-29	26.4572	2.73347e-13
chrV	416291	416391	416351	47.0773	1.0149e-06	23.5725	4.97416e-18
chrV	416751	416861	416801	86.9092	8.94282e-26	23.2897	1.35536e-18
chrV	417101	417151	417121	14.8094	0.950975	12.5201	5.33765e-73
chrV	417391	417521	417451	110.643	1.53566e-41	25.7007	2.26009e-14
chrV	417561	417671	417601	64.2706	8.02283e-14	38.4561	0.00029541
chrV	418001	418111	418061	65.4411	2.64712e-14	23.1601	7.39847e-19
chrV	418171	418281	418211	64.274	8.02283e-14	24.0796	4.57265e-17
chrV	418491	418541	418511	19.408	0.689092	14.859	5.21806e-52
chrV	418631	418741	418701	77.5748	1.4714e-20	22.8366	1.53455e-19
chrV	418831	418941	418871	91.2964	7.56e-29	23.7798	1.2595e-17
chrV	419021	419061	419041	10.2313	0.996316	12.107	9.20003e-78
chrV	419161	419281	419221	106.848	9.62279e-39	25.0159	1.91715e-15
chrV	419331	419431	419401	37.4209	0.0011537	26.2012	1.20689e-13
chrV	419541	419601	419571	44.4314	1.04973e-05	25.6587	1.95039e-14
chrV	419701	419741	419721	7.24145	0.999793	48.6351	0.079912
chrV	419801	419921	419871	52.7345	1.39744e-08	27.7384	1.15862e-11
chrV	419981	420131	420051	98.3907	2.40941e-33	30.2457	4.24577e-09
chrV	420241	420301	420271	24.7683	0.283385	15.0005	5.20361e-51
chrV	420381	420421	420401	5.69404	0.999984	11.348	1.32761e-87
chrV	420521	420611	420561	30.6343	0.0392273	21.6478	2.56119e-22
chrV	420731	420821	420781	27.934	0.119546	24.6949	5.59889e-16
chrV	421351	421431	421391	21.1353	0.52275	34.9655	7.91918e-06
chrV	421541	421581	421561	5.52995	0.999984	41.3243	0.00257326
chrV	421941	421991	421961	17.4976	0.827544	14.9909	4.38282e-51
chrV	423691	423741	423721	9.8737	0.998433	22.1777	4.95987e-21
chrV	424001	424131	424071	175.216	1.86897e-94	27.0355	1.00972e-12
chrV	424171	424301	424221	160.848	3.77347e-81	29.8551	1.48499e-09
chrV	424721	424781	424751	28.3432	0.084766	24.4833	2.40803e-16
chrV	424851	424951	424911	41.3792	8.99318e-05	23.1021	5.58932e-19
chrV	425251	425371	425301	92.2338	1.77725e-29	24.9585	1.54758e-15
chrV	425431	425551	425501	89.1836	1.32446e-27	26.8591	9.43117e-13
chrV	425811	425891	425851	30.6832	0.0392273	18.8855	7.14272e-31
chrV	426201	426331	426241	58.9574	4.50201e-11	46.5346	0.0375639
chrV	426411	426501	426441	27.5596	0.119546	42.7264	0.00607268
chrV	426531	426621	426591	49.8407	1.93521e-07	38.89	0.000427195
chrV	426811	426911	426831	30.1246	0.0392273	35.0864	9.18649e-06
chrV	427021	427131	427061	18.098	0.76328	26.8175	8.3208e-13
chrV	427341	427421	427391	49.9283	1.93521e-07	42.3463	0.00486742
chrV	427471	427631	427551	70.9298	8.32682e-17	45.3448	0.0227821
chrV	427681	427861	427781	83.8865	5.45269e-24	38.4133	0.000285096
chrV	427891	428001	427931	21.5679	0.52275	54.7131	0.35709
chrV	428091	428281	428221	61.3512	2.03949e-12	48.216	0.069586
chrV	428351	428391	428371	19.6414	0.689092	35.9063	2.38985e-05
chrV	428501	428561	428521	23.2171	0.357227	17.7504	1.56917e-35
chrV	428661	428711	428681	13.7439	0.971366	16.6098	4.11113e-41
chrV	428831	428911	428871	20.1504	0.60773	20.4824	1.58243e-25
chrV	429081	429221	429151	57.3872	1.2225e-10	30.8365	1.36218e-08
chrV	429311	429361	429331	10.8943	0.996316	15.0984	2.50209e-50
chrV	429451	429551	429521	42.3534	4.49103e-05	23.9707	2.86781e-17
chrV	429921	430011	429951	13.7432	0.971366	24.3876	1.64429e-16
chrV	430401	430461	430421	25.1475	0.218599	15.4454	5.23254e-48
chrV	430801	430901	430851	52.5495	1.39744e-08	21.4638	8.53242e-23
chrV	431041	431091	431061	14.5115	0.950975	13.8484	5.3649e-60
chrV	431471	431591	431541	83.8741	5.45269e-24	24.763	7.30036e-16
chrV	431801	431931	431871	126.726	2.50323e-53	25.5836	1.50704e-14
chrV	431981	432091	432041	128.509	7.27045e-55	25.4544	9.53114e-15
chrV	432171	432231	432191	14.2839	0.950975	18.1994	1.38473e-33
chrV	432451	432551	432521	75.358	1.85508e-19	22.7881	1.2007e-19
chrV	432751	432851	432801	79.5873	1.10972e-21	22.2485	7.32341e-21
chrV	433121	433201	433161	29.4403	0.0584602	18.3989	9.06105e-33
chrV	433471	433561	433511	37.2637	0.0011537	25.4179	8.33118e-15
chrV	433601	433701	433671	44.5516	1.04973e-05	26.3581	2.00368e-13
chrV	433821	433861	433841	17.3459	0.827544	29.7976	1.65871e-09
chrV	434061	434161	434101	32.3123	0.0162916	22.5648	3.88057e-20
chrV	434411	434521	434461	83.9336	5.45269e-24	24.3602	1.46661e-16
chrV	435151	435221	435191	18.3235	0.76328	17.5319	1.59369e-36
chrV	435941	436081	436001	91.9499	7.56e-29	32.5257	2.59092e-07
chrV	436081	436181	436131	31.7159	0.0256191	48.297	0.0714859
chrV	436251	436311	436291	44.7191	1.04973e-05	25.5547	1.36201e-14
chrV	436421	436521	436481	41.234	8.99318e-05	22.6623	6.36898e-20
chrV	436621	436681	436641	23.5652	0.357227	16.8387	6.57676e-40
chrV	436791	436861	436831	28.8301	0.084766	16.8898	1.2174e-39
chrV	436931	437031	437001	34.7823	0.00609248	23.188	8.39403e-19
chrV	437241	437361	437291	92.6696	1.77725e-29	24.6685	5.03752e-16
chrV	437471	437551	437501	33.2203	0.010092	43.2301	0.00803718
chrV	437551	437681	437641	59.3826	1.63092e-11	34.4296	4.01818e-06
chrV	437731	437861	437821	81.7766	7.96777e-23	25.9634	5.50994e-14
chrV	438171	438241	438201	25.0358	0.218599	16.0811	4.44929e-44
chrV	438311	438421	438371	108.684	3.91463e-40	23.5568	4.6475e-18
chrV	438501	438601	438551	68.3952	8.70861e-16	20.4472	1.24842e-25
chrV	438881	438941	438921	15.3491	0.921158	16.4699	7.08266e-42
chrV	439171	439211	439191	13.9718	0.971366	15.0981	2.53325e-50
chrV	439411	439531	439481	48.1042	4.47505e-07	26.9229	1.14323e-12
chrV	439601	439711	439661	44.3697	1.04973e-05	24.2539	9.47601e-17
chrV	439781	439871	439831	39.3591	0.000337287	20.6144	3.91881e-25
chrV	439971	440021	439991	10.9554	0.996316	14.6749	2.30448e-53
chrV	440111	440221	440171	78.8955	4.06605e-21	26.0321	6.92607e-14
chrV	440341	440401	440381	42.9719	4.49103e-05	50.1328	0.125791
chrV	440491	440541	440521	6.15029	0.999938	39.0648	0.000493258
chrV	440631	440691	440671	9.76238	0.998433	53.0443	0.257219
chrV	440711	440821	440781	27.8812	0.119546	36.883	6.76263e-05
chrV	440981	441021	441001	6.70045	0.999938	17.1381	2.1258e-38
chrV	441141	441181	441161	6.51007	0.999938	13.643	8.37762e-62
chrV	441291	441401	441341	102.666	5.19985e-36	25.15	3.15981e-15
chrV	441451	441551	441501	62.1553	7.04369e-13	21.0329	6.06145e-24
chrV	441611	441711	441661	94.9594	9.51509e-31	21.9318	1.28767e-21
chrV	441791	441891	441831	66.1462	8.60593e-15	20.7177	7.77112e-25
chrV	442391	442431	442411	8.21307	0.999397	13.8966	1.42215e-59
chrV	442591	442691	442651	52.9441	1.39744e-08	22.2797	8.65905e-21
chrV	442771	442831	442791	15.1006	0.921158	15.8408	1.66096e-45
chrV	442901	442991	442941	49.0221	1.93521e-07	20.1399	1.43401e-26
chrV	443081	443151	443121	18.1727	0.76328	18.3571	6.18009e-33
chrV	443411	443501	443461	22.475	0.438025	43.1617	0.00774257
chrV	443611	443721	443641	29.9917	0.0584602	56.5466	0.483927
chrV	443721	443761	443741	28.3877	0.084766	66.6849	0.735955
chrV	443761	443911	443861	44.9209	1.04973e-05	55.4688	0.407424
chrV	443951	444011	443981	46.4101	2.25658e-06	46.2718	0.0337969
chrV	444121	444191	444151	48.5839	4.47505e-07	40.5384	0.00150917
chrV	444231	444311	444281	36.473	0.00205897	49.1086	0.0929005
chrV	444411	444551	444481	55.3127	8.57174e-10	30.1148	3.24593e-09
chrV	444751	444861	444821	55.4228	8.57174e-10	25.8725	4.07383e-14
chrV	444931	444971	444951	5.83943	0.999984	69.7269	0.548746
chrV	445041	445191	445121	105.358	4.7054e-38	29.7007	1.35341e-09
chrV	445331	445451	445411	59.7387	1.63092e-11	27.3249	3.68425e-12
chrV	445561	445641	445621	83.2979	5.45269e-24	33.9951	2.25072e-06
chrV	445721	445831	445811	103.845	1.0939e-36	39.4188	0.000650344
chrV	445941	445981	445961	19.5402	0.689092	34.0481	2.41875e-06
chrV	446091	446211	446161	118.571	2.56038e-47	38.3811	0.000276846
chrV	446441	446571	446501	127.946	4.28268e-54	26.7443	6.62959e-13
chrV	446671	446741	446701	64.5058	8.02283e-14	47.2479	0.0493765
chrV	446781	446901	446861	72.9142	7.53447e-18	49.6843	0.110586
chrV	446961	447011	446991	16.0369	0.880283	53.7635	0.298201
chrV	447101	447211	447161	66.2749	8.60593e-15	28.3691	6.02322e-11
chrV	447301	447431	447361	36.5808	0.00205897	46.1054	0.0315656
chrV	447431	447531	447471	38.6114	0.000631164	45.6809	0.0263877
chrV	447581	447721	447661	184.577	1.04708e-102	26.7866	4.74043e-13
chrV	447771	447901	447831	114.761	2.12448e-44	27.9238	1.9121e-11
chrV	447941	448071	448001	128.477	7.27045e-55	25.677	2.09109e-14
chrV	448141	448241	448191	70.4347	8.32682e-17	22.9931	3.30008e-19
chrV	448321	448421	448351	69.5298	2.71175e-16	23.0679	4.72763e-19
chrV	448521	448621	448581	57.4602	1.2225e-10	33.6665	1.42675e-06
chrV	448661	448731	448701	25.0764	0.218599	39.5969	0.000752645
chrV	448761	448831	448811	154.108	5.40361e-76	52.0549	0.202753
chrV	449031	449071	449051	11.4619	0.992096	66.3075	0.761656
chrV	449091	449191	449171	32.0478	0.0162916	48.3821	0.0735633
chrV	449191	449391	449271	59.073	1.63092e-11	48.0857	0.0665704
chrV	449341	449421	449401	16.291	0.880283	41.995	0.00393754
chrV	449521	449671	449591	56.3955	3.26468e-10	31.8161	8.01333e-08
chrV	449731	449841	449811	57.7052	1.2225e-10	25.5103	1.15984e-14
chrV	449941	450021	449991	17.1529	0.827544	20.9048	2.65822e-24
chrV	450251	450351	450301	18.8793	0.76328	25.27	4.89706e-15
chrV	450431	450531	450491	48.5415	4.47505e-07	24.0777	4.53647e-17
chrV	450591	450681	450651	85.1775	3.56054e-25	21.8393	7.61122e-22
chrV	450751	450861	450811	153.266	3.82258e-75	24.9111	1.05845e-15
chrV	450931	451011	450971	34.6947	0.00609248	18.8828	6.93082e-31
chrV	451091	451191	451141	87.3007	2.22081e-26	22.9871	3.20603e-19
chrV	451281	451361	451321	43.8525	2.19453e-05	18.032	2.6975e-34
chrV	451691	451791	451741	54.5194	2.21213e-09	20.9466	3.4789e-24
chrV	451881	451951	451911	23.7319	0.357227	16.9642	2.88036e-39
chrV	452041	452161	452091	124.492	8.35341e-52	25.2972	5.39391e-15
chrV	452421	452481	452441	17.0847	0.827544	16.6032	3.83256e-41
chrV	452541	452651	452581	99.4372	5.27026e-34	25.6662	2.00624e-14
chrV	452751	452831	452791	49.7961	1.93521e-07	17.885	6.29203e-35
chrV	452901	453011	452951	77.4195	1.4714e-20	21.6223	2.18747e-22
chrV	453081	453181	453111	40.1736	0.000176141	21.8119	6.56627e-22
chrV	453421	453521	453461	51.8438	3.41865e-08	21.3048	3.26503e-23
chrV	453571	453651	453611	40.7608	0.000176141	27.0374	1.60191e-12
chrV	453721	453841	453781	127.793	4.28268e-54	24.6156	4.09932e-16
chrV	454071	454171	454131	79.3059	1.10972e-21	22.4552	2.19015e-20
chrV	454371	454521	454431	67.3923	2.75736e-15	36.2163	3.36092e-05
chrV	454521	454651	454601	61.4587	2.03949e-12	33.0227	5.58283e-07
chrV	454791	454901	454831	26.2908	0.163945	25.5378	1.27811e-14
chrV	454951	455061	455021	45.771	4.91726e-06	25.0807	2.43252e-15
chrV	455401	455471	455431	35.6284	0.00358607	16.7997	4.08207e-40
chrV	455551	455631	455601	26.9646	0.163945	20.1722	1.81892e-26
chrV	455701	455811	455741	69.0731	2.71175e-16	23.6036	5.73845e-18
chrV	455871	455961	455921	63.0934	2.39535e-13	20.9525	3.59597e-24
chrV	456041	456111	456081	26.9921	0.163945	18.2588	2.44269e-33
chrV	456271	456361	456331	33.0768	0.010092	21.6207	2.14991e-22
chrV	456441	456511	456471	22.9468	0.438025	16.9811	3.50781e-39
chrV	456601	456711	456641	132.678	5.59468e-58	25.7748	2.76171e-14
chrV	456771	456881	456831	150.054	1.30159e-72	25.2924	4.04972e-15
chrV	456991	457031	457011	11.0993	0.992096	12.8006	5.63618e-70
chrV	457141	457261	457181	61.5726	2.03949e-12	30.3945	5.74543e-09
chrV	457271	457431	457351	117.266	1.39171e-46	39.3641	0.000604591
chrV	457431	457581	457501	118.042	2.56038e-47	50.0334	0.120544
chrV	457581	457671	457611	58.8299	4.50201e-11	41.4943	0.00286511
chrV	457801	457901	457851	39.281	0.000337287	22.999	3.40855e-19
chrV	457981	458071	458041	28.2081	0.084766	22.6363	5.55734e-20
chrV	458181	458221	458201	7.42388	0.999793	32.5449	2.66744e-07
chrV	458361	458441	458391	42.7408	4.49103e-05	57.3084	0.540779
chrV	458491	458591	458521	52.0031	1.39744e-08	42.1112	0.00422575
chrV	458641	458771	458721	37.5341	0.0011537	29.1892	4.32726e-10
chrV	458881	458921	458901	5.09705	0.999984	28.5726	1.00065e-10
chrV	459021	459171	459081	108.579	3.91463e-40	44.4904	0.0151261
chrV	459241	459291	459261	15.8089	0.921158	54.6232	0.351274
chrV	459291	459451	459391	118.317	2.56038e-47	32.9175	4.76561e-07
chrV	459551	459591	459571	11.3491	0.992096	14.8864	7.9249e-52
chrV	459701	459751	459731	12.1487	0.984382	16.4281	4.1692e-42
chrV	459831	459941	459891	74.7686	6.46099e-19	23.5708	4.96494e-18
chrV	460011	460131	460081	116.003	7.50136e-46	35.5035	1.50818e-05
[truncated: 52,092 more rows]

## Sheet: Panel C
Supplementary File 3 - Panel C: Differential nucleosomes between DNMT3b-expressing and non-expressing strain
control=EV; treat=DNMT3b-expressing strain
chr	control_smt_loca	treat_smt_loca	diff_smt_loca	treat2control_dis	control_smt_val	treat_smt_val	0-log10(smt_diff_pval)	smt_diff_FDR	control_point_val	treat_point_val	0-log10point_diff_pval	point_diff_FDR	control_fuzziness_score	treat_fuzziness_score	0-log10fuzziness_diff_pval	fuzziness_diff_FDR
chrV	163841	163831	163891	10	87.8031	29.9651	17.1627	0.04673	38.4596	1.30605	42.34	0.00696	30.1021	20.5269	-350	0.99999
chrV	-	435361	435361	0	0.606174	27.7465	29.9032	0.01659	0.606174	27.7465	29.9032	0.01659	11.2031	18.4786	54.4227	0.18562
chrV	204811	204811	204861	0	132.965	179.737	4.21609	0.204	9.53153	32.274	8.62472	0.11143	24.331	25.6731	1.33734	0.62268
chrV	12821	-	-	0	10.2345	0	7.99793	0.12109	0	0	0	0.75	39.2399	19.7895	-350	0.99999
chrV	65551	65551	65471	0	161.753	146.485	0.964035	0.42496	0	8.2084	5.94877	0.15625	28.6234	31.486	3.14564	0.4947
chrV	466961	466961	-	0	73.656	80.7133	0.676768	0.46143	66.1592	73.8646	0.739256	0.45257	26.5272	31.4515	7.19516	0.37102
chrV	532501	532501	-	0	74.3389	65.3044	0.890634	0.43342	66.1592	73.8646	0.739256	0.45257	43.9053	32.7574	-350	0.99999
chrV	32791	32851	32811	60	43.1979	35.1579	1.07943	0.41204	37.4187	4.23866	22.6749	0.02936	29.9895	57.4248	88.355	0.16237
chrV	49181	49181	49151	0	34.7137	54.1632	3.0489	0.25734	0	10.0062	7.99793	0.12109	21.0919	20.9278	0.0949504	0.88893
chrV	516131	516141	516051	10	69.1759	69.2947	0.321957	0.53965	25.5481	0	27.0235	0.02049	43.4084	36.4728	7.48031	0.36525
chrV	245801	245791	245811	10	33.343	18.1594	3.24148	0.24248	21.6684	0	21.4658	0.03125	35.5437	44.3948	11.785	0.30356
chrV	442411	-	442401	0	8.21307	0	5.94877	0.15625	8.12675	0	5.94877	0.15625	13.8966	62.0484	58.8471	0.18158
chrV	-	16641	16641	0	0.161002	39.4948	48.3352	0.00487	0.161002	39.4948	48.3352	0.00487	14.201	23.4046	54.2236	0.18575
chrV	24621	24621	24561	0	74.7092	29.4221	11.8115	0.07704	44.4946	1.19702	53.0716	0.00359	26.6584	21.8411	9.59447	0.33079
chrV	303151	303101	303101	50	34.1758	25.2243	1.42522	0.36855	5.21114	25.2243	10.1363	0.09518	46.3237	31.7191	-350	0.99999
chrV	524341	524411	524431	70	32.2453	13.877	5.0472	0.17788	0.823746	10.2511	7.99793	0.12109	27.1555	46.0747	60.0645	0.18056
chrV	188471	188461	-	10	101.604	93.6664	0.683213	0.46029	66.1592	73.8646	0.739256	0.45257	23.9443	23.5732	0.208332	0.84349
chrV	-	16441	16441	0	0	29.088	32.8437	0.01366	0	29.088	32.8437	0.01366	62.0484	22.6754	-350	0.99999
chrV	41021	41011	41061	10	41.9186	44.9546	0.47218	0.50879	2.40157	33.4219	26.5455	0.0218	37.0308	48.3308	16.4054	0.26336
chrV	237631	237631	237691	0	44.741	62.3041	2.24	0.30465	0	8.19361	5.94877	0.15625	20.7604	23.875	5.0607	0.42444
chrV	358711	358721	358751	10	67.8669	88.5091	2.09919	0.31313	0	11.6054	9.08008	0.10546	22.3189	23.0867	0.550632	0.74553
chrV	57411	57411	-	0	100.302	104.412	0.478122	0.50753	1.43842	17.9981	13.5551	0.0657	23.2581	22.502	0.533595	0.74942
chrV	286791	286801	286841	10	41.2025	41.1366	0.330606	0.53797	0	10.2918	7.99793	0.12109	19.058	22.5964	7.20652	0.37082
chrV	319561	319511	319561	50	11.2529	8.16766	0.905159	0.43173	11.2529	0	9.08008	0.10546	21.5593	38.193	69.7734	0.17307
chrV	393291	393301	393331	10	80.7446	84.2921	0.478284	0.50751	9.93257	32.7998	8.20126	0.11547	19.414	20.9641	1.84128	0.57583
chrV	221261	221271	221321	10	96.7765	72.8846	2.39858	0.29619	25.2185	0.0682566	27.0235	0.02049	31.3599	22.4582	-350	0.99999
chrV	172111	-	172121	0	18.3317	4.25771	6.87732	0.14004	14.1742	2.12205	8.07555	0.11688	15.7242	13.0726	8.36887	0.34964
chrV	30051	30041	29991	10	106.269	117.26	0.858458	0.43719	8.5536	32.7022	9.76804	0.09766	26.1346	28.3218	1.97758	0.56525
chrV	229461	229481	-	20	170.044	156.775	0.863228	0.43664	66.1592	73.8646	0.739256	0.45257	26.7623	26.0928	0.46442	0.7665
chrV	350801	350811	350751	10	91.6498	99.7475	0.689443	0.45932	13.5857	0.239748	11.3449	0.08202	27.5921	26.7357	0.500473	0.75757
chrV	450651	450641	450671	10	85.1775	45.0759	7.40955	0.12858	39.5903	2.13984	35.6025	0.01156	21.8393	22.3055	0.30001	0.81361
chrV	73821	73821	73871	0	141.826	113.687	2.23987	0.30465	18.1141	4.39104	6.67722	0.14279	24.086	22.6419	1.30843	0.62594
chrV	475231	475221	475181	10	211.522	108.805	17.8505	0.0429	60.1838	0.705589	84.1327	0.00072	25.7984	24.3549	1.79772	0.57915
chrV	456641	456661	456711	20	132.678	107.771	1.98598	0.32008	0	18.3053	17.4972	0.04491	25.7748	24.6532	0.820369	0.69312
chrV	327781	327781	327751	0	127.873	85.8127	4.89605	0.1871	111.312	51.4212	12.7184	0.06926	24.457	23.4309	0.763566	0.70281
chrV	368751	368741	368711	10	27.7471	60.1169	7.46614	0.12786	1.91617	27.7014	22.3786	0.02962	20.1355	26.193	16.0974	0.26459
chrV	487721	487731	487761	10	47.8408	80.2145	5.10542	0.17663	10.5926	39.2174	11.3832	0.07954	21.6833	23.6149	2.18227	0.55018
chrV	254071	254051	254111	20	102.743	137.135	3.27611	0.24119	12.0288	35.2447	7.73832	0.12499	23.0843	24.3795	1.08545	0.65379
chrV	-	318341	318311	0	2.70155	44.5271	37.8022	0.0096	0	43.2694	54.8491	0.00316	24.6613	26.7178	1.96892	0.56575
chrV	412451	412451	-	0	66.4254	59.7827	0.719095	0.45529	66.1592	73.8646	0.739256	0.45257	44.4819	52.0056	6.13836	0.39526
chrV	473791	473831	473751	40	153.666	166.775	0.82272	0.44152	0	26.5544	28.4555	0.01854	26.039	32.9023	17.4097	0.25903
chrV	344191	344191	-	0	63.8197	48.4113	1.73879	0.33582	66.1592	73.8646	0.739256	0.45257	21.6759	22.0307	0.218066	0.83899
chrV	82051	82041	82091	10	94.1635	68.3006	2.88885	0.26424	58.1596	26.9664	7.18004	0.13107	45.9096	42.9507	1.46458	0.60914
chrV	1641	-	1651	0	163.37	67.0315	22.8933	0.02761	128.572	17.1878	65.7565	0.00164	54.4245	50.1404	4.20455	0.45097
chrV	483351	483351	483311	0	55.645	94.9109	5.99632	0.15357	0	24.2671	25.6079	0.02343	44.3548	35.6965	11.2391	0.31028
chrV	141	141	111	0	142.999	149.265	0.537653	0.49645	48.6913	82.7074	5.31637	0.17206	33.3602	31.0561	1.79407	0.57936
chrV	498651	498641	498661	10	21.3728	22.4432	0.408221	0.52162	10.2594	1.62914	5.91456	0.16048	22.5627	13.4121	-350	0.99999
chrV	483471	483491	483441	20	110.491	96.4173	1.10725	0.39777	53.7498	18.3912	10.8866	0.08603	41.9955	36.6655	4.79137	0.43207
chrV	352401	352391	352341	10	43.4212	46.2071	0.504244	0.50249	6.92937	25.618	7.62991	0.12604	44.8822	52.5126	6.20243	0.39369
chrV	98451	98461	98481	10	16.5035	36.267	5.01432	0.17864	0	20.8478	20.1225	0.03515	20.5568	29.1861	27.6575	0.22803
chrV	90261	90261	-	0	68.6248	67.0133	0.376497	0.5279	66.1592	73.8646	0.739256	0.45257	22.7744	21.6584	0.960103	0.6717
chrV	311451	311441	311501	10	128.716	158.618	2.26473	0.30342	5.86469	23.8335	7.78721	0.12438	28.4114	30.2095	1.51682	0.60354
chrV	549021	549041	549021	20	96.8999	54.1985	6.98094	0.1337	96.8999	44.418	11.2011	0.08431	36.2975	50.4847	24.582	0.23649
chrV	51561	51581	51531	20	145.749	174.467	1.99542	0.31941	0	22.5295	22.8283	0.02831	25.3685	24.8683	0.3329	0.80332
chrV	532641	532681	532711	40	77.2953	78.4003	0.358358	0.53195	0	28.9761	31.3661	0.01562	49.1067	27.2582	-350	0.99999
chrV	65701	65711	65721	10	16.1184	18.0233	0.572592	0.49039	3.01239	17.4353	8.41998	0.11349	50.5936	40.6135	11.5116	0.30657
chrV	164011	164011	164061	0	31.9465	44.864	1.77285	0.33362	0.456658	11.8046	9.08008	0.10546	17.8031	20.587	5.41891	0.4146
chrV	155821	155821	155861	0	109.051	82.6576	2.6311	0.27609	32.2667	13.3398	5.39057	0.17042	24.6473	26.4419	1.59773	0.59599
chrV	213021	213031	213051	10	34.297	72.4864	8.20528	0.11543	11.0452	41.1204	12.0035	0.07617	19.1789	21.573	3.73803	0.46952
chrV	508081	508061	508041	20	33.2232	62.6337	5.56418	0.16687	2.17449	41.5604	37.9005	0.00959	50.0246	54.0988	1.89008	0.57181
chrV	245941	245951	245891	10	125.154	171.183	4.3792	0.19969	0	15.4815	13.7287	0.0625	23.6862	25.5426	2.0078	0.56309
chrV	557241	557251	557311	10	29.9193	36.9021	0.933283	0.42828	3.97963	17.5508	6.63687	0.14333	35.3659	40.9296	5.45172	0.41364
chrV	512031	512041	-	10	157.551	161.862	0.429451	0.51731	66.1592	73.8646	0.739256	0.45257	24.6372	24.5856	0.0256736	0.92199
chrV	336061	336021	335971	40	197.915	145.204	4.73244	0.19085	0	11.4244	9.08008	0.10546	38.3511	34.413	5.3559	0.41622
chrV	106691	106691	106651	0	99.3433	92.8606	0.615203	0.47116	21.2339	0	21.4658	0.03125	25.0443	25.0955	0.0231169	0.92319
chrV	467141	467131	467211	10	89.631	78.7528	0.941505	0.42738	15.038	3.19227	6.5523	0.14454	32.385	29.0693	3.22339	0.49107
chrV	213191	213191	213231	0	77.1511	110.934	3.76671	0.22391	21.498	62.288	12.5165	0.07351	21.8241	24.9572	4.70374	0.4347
chrV	401611	401621	401601	10	180.767	124.454	5.92373	0.1603	163.938	103.844	7.50518	0.12739	29.1086	34.8217	10.7397	0.3159
chrV	49371	49371	49311	0	87.6491	80.784	0.647884	0.46584	0	11.3795	9.08008	0.10546	30.12	25.5651	6.72021	0.38101
chrV	409181	409181	409231	0	99.9156	50.5631	9.24839	0.10223	40.4202	0	49.9483	0.00438	23.8892	19.9699	7.90666	0.35791
chrV	32991	32991	32931	0	40.5186	81.1902	8.1599	0.11588	3.21032	27.6028	16.6443	0.04789	24.5529	35.5773	30.7781	0.22159
chrV	377061	377061	-	0	45.6193	62.009	2.07254	0.31471	66.1592	73.8646	0.739256	0.45257	40.7829	39.5869	0.464023	0.76657
chrV	286951	286961	286941	10	27.9934	26.025	0.426112	0.5179	22.3852	0	22.8283	0.02831	19.6772	15.7495	11.8043	0.30333
chrV	188651	188651	188701	0	129.222	159.576	2.30964	0.30067	0	24.3677	25.6079	0.02343	26.4239	27.2494	0.523264	0.75163
chrV	573681	573681	573741	0	182.635	128.266	5.4964	0.16814	14.0745	0	12.5229	0.07031	28.0714	29.4337	1.07578	0.65508
chrV	360691	-	360686	0	13.7277	0	11.3449	0.08202	12.1765	0	10.1966	0.09375	49.8488	62.0484	0.935672	0.67528
chrV	24821	24821	-	0	54.0305	51.2247	0.498875	0.50343	9.66849	41.1013	13.8518	0.06175	43.8786	37.2568	6.67026	0.38205
chrV	180471	180481	-	10	122.761	114.148	0.666797	0.46296	66.1592	73.8646	0.739256	0.45257	29.975	30.624	0.304635	0.8123
chrV	172281	172281	172331	0	105.698	149.642	4.54182	0.19554	16.5222	81.1159	29.8749	0.01753	23.916	26.1217	2.49299	0.53001
chrV	450811	450801	450751	10	153.266	155.462	0.373364	0.52862	0	38.1994	46.7329	0.00536	24.9111	24.676	0.123385	0.87744
chrV	278781	278771	278741	10	61.2412	71.0189	1.01215	0.41942	3.40004	34.3299	22.846	0.02766	39.1389	38.6359	0.166957	0.86025
chrV	139521	139521	139581	0	47.9499	65.0646	2.11297	0.31243	1.43082	24.2227	21.8979	0.03019	27.2459	26.8344	0.201935	0.84609
chrV	401451	401451	-	0	111.808	108.665	0.41212	0.52085	66.1592	73.8646	0.739256	0.45257	34.4807	33.78	0.289314	0.81686
chrV	497291	497291	497251	0	86.9166	141.021	7.42565	0.12837	26.9358	77.5053	15.0066	0.05521	24.7407	26.1024	1.10444	0.65164
chrV	41221	41261	41311	40	33.5021	28.4852	0.763225	0.44919	0	10.0568	7.99793	0.12109	31.3044	41.248	17.5686	0.25851
chrV	73991	73991	73961	0	46.609	112.444	15.8269	0.0526	4.16333	59.2793	46.5312	0.00558	17.1308	21.9395	14.3583	0.27807
chrV	418061	418061	418111	0	65.4411	85.1606	2.07034	0.31482	0	28.2019	31.3661	0.01562	23.1601	26.0791	3.79221	0.46708
chrV	327951	327961	328011	10	159.235	149.359	0.694459	0.45865	0	12.1198	10.1966	0.09375	23.3328	23.5925	0.141195	0.87056
chrV	475411	475401	475341	10	166.898	153.457	0.834325	0.44004	19.7387	0.702619	18.7993	0.03906	26.2365	25.8141	0.248963	0.8291
chrV	57621	57601	57581	20	23.4321	39.0311	2.94288	0.2618	1.67428	22.7678	17.9603	0.04266	47.6408	30.2473	-350	0.99999
chrV	254231	254231	254241	0	65.5935	106.361	5.77411	0.163	60.2123	103.966	6.71217	0.14233	22.6376	21.266	1.33186	0.62339
chrV	442651	442641	442691	10	52.9441	67.8258	1.58181	0.35632	0	10.9247	7.99793	0.12109	22.2797	24.5048	2.61114	0.52246
chrV	434461	434461	434411	0	83.9336	111.307	2.70247	0.27304	3.5094	19.9914	8.92692	0.10885	24.3602	25.449	0.78549	0.69868
chrV	344361	344361	344321	0	67.3183	80.3543	1.24176	0.38476	0	32.6764	37.36	0.00976	31.6304	34.566	2.32163	0.54134
chrV	98611	98601	98641	10	44.1079	58.8195	1.73387	0.33614	4.51521	29.7003	14.6763	0.05884	20.9482	31.5987	37.4062	0.2092
chrV	147771	147761	-	10	31.0798	25.2095	0.966836	0.42453	66.1592	73.8646	0.739256	0.45257	18.0538	16.0081	3.8884	0.4628
chrV	102031	102041	102061	10	176.969	131.151	4.09379	0.20729	110.554	41.0902	18.7693	0.04078	24.1604	23.8329	0.200742	0.84666
chrV	-	508221	508201	0	10.3019	34.1401	8.89163	0.10917	0	20.8654	20.1225	0.03515	65.8398	64.8434	0.202116	0.84606
chrV	500031	500031	500071	0	60.955	121.752	11.4018	0.07942	0.564467	35.6693	41.9929	0.00732	20.1559	23.957	7.3879	0.36713
chrV	82241	82221	82161	20	136.439	133.232	0.416253	0.52002	7.83832	33.2225	11.3616	0.07969	37.1608	35.7255	0.803961	0.6959
chrV	483651	483651	483711	0	115.595	121.287	0.541	0.4959	0.106623	20.3799	20.1225	0.03515	23.9263	24.2336	0.164717	0.86083
chrV	270661	270671	270701	10	52.1526	39.9518	1.55994	0.35793	23.5292	7.27804	6.11837	0.15139	21.1553	28.8016	21.726	0.24433
chrV	549191	549191	-	0	53.9098	77.4215	2.91916	0.26288	66.1592	73.8646	0.739256	0.45257	27.0314	31.3027	5.50721	0.41205
chrV	336201	336201	336141	0	153.342	101.238	6.18331	0.15041	18.3507	44.4329	6.96579	0.13383	41.0146	46.4604	5.67985	0.40752
chrV	536631	536631	536581	0	92.3995	156.458	9.21108	0.10258	0	32.9288	37.36	0.00976	23.7946	24.3961	0.387988	0.78812
chrV	115021	115031	-	10	94.5629	84.1942	0.880965	0.43467	66.1592	73.8646	0.739256	0.45257	21.3155	21.3018	0.00716861	0.93215
chrV	574861	574821	574771	40	183.965	158.306	1.60767	0.35442	61.4221	101.115	5.86339	0.16149	56.7132	51.8552	5.50178	0.41217
chrV	90451	90441	-	10	119.408	130.339	0.809481	0.4432	66.1592	73.8646	0.739256	0.45257	23.6975	23.9887	0.156541	0.86406
chrV	164181	164181	164221	0	39.0521	51.2548	1.56536	0.35762	0	10.2343	7.99793	0.12109	15.5997	18.833	8.67227	0.34466
chrV	351	401	301	50	210.168	168.062	3.10438	0.25516	100.48	0	160.404	0.00018	39.8393	41.5414	1.35008	0.62138
chrV	237921	237921	-	0	60.1516	56.1377	0.560226	0.49256	66.1592	73.8646	0.739256	0.45257	21.5867	21.0302	0.39227	0.78684
chrV	-	24931	24901	0	41.2774	13.4664	9.40633	0.10083	35.7242	4.81701	19.0222	0.03831	39.6418	53.143	19.719	0.2503
chrV	538001	538011	538071	10	52.2254	33.7677	2.87727	0.26479	0	16.2872	14.9606	0.05663	38.7712	47.1908	9.30255	0.33551
chrV	532841	532841	-	0	90.08	106.466	1.34936	0.37537	66.1592	73.8646	0.739256	0.45257	24.1844	26.4098	2.29154	0.54304
chrV	228071	228061	228011	10	133.162	108.045	2.05864	0.31545	0	17.6135	16.2172	0.05077	24.5664	24.0395	0.309814	0.81055
chrV	352621	352631	352671	10	38.5108	45.8606	0.882045	0.43456	3.31908	31.5651	20.1432	0.03458	24.1491	29.2986	9.05782	0.33923
chrV	196961	196961	196941	0	30.1319	14.1669	4.13156	0.20636	25.944	0	27.0235	0.02049	15.7732	12.9018	9.77224	0.32839
chrV	246131	246121	246071	10	180.179	143.133	2.88941	0.26423	3.85408	23.2279	11.3322	0.08354	25.3457	25.1713	0.100184	0.8866
chrV	-	505751	-	0	0	7.7518	4.98931	0.17968	66.1592	73.8646	0.739256	0.45257	62.0484	12.4215	-350	0.99999
chrV	229751	229771	229701	20	159.626	164.841	0.461314	0.5108	0	16.5354	14.9606	0.05663	26.3383	28.992	3.47908	0.4805
chrV	419221	419211	419281	10	106.848	90.5034	1.30775	0.37908	0	12.9071	10.1966	0.09375	25.0159	28.9111	5.36795	0.41594
chrV	188801	188811	188861	10	153.863	135.054	1.23247	0.38551	0	10.4743	7.99793	0.12109	24.8567	25.204	0.186812	0.85209
chrV	360841	360841	360811	0	83.8549	13.59	37.1564	0.01039	65.4904	2.70288	65.3913	0.00165	26.1318	16.513	-350	0.99999
chrV	65931	65941	65971	10	92.3818	53.6621	6.1493	0.15094	59.6656	24.2823	9.1309	0.10318	29.4644	26.9614	2.32544	0.54101
chrV	180621	180621	-	0	8.00537	16.6684	2.42686	0.29478	66.1592	73.8646	0.739256	0.45257	37.4953	43.7141	5.96463	0.39993
chrV	8591	8591	8551	0	80.3291	82.6297	0.400602	0.52315	2.94914	21.7868	11.9391	0.07649	26.246	25.9166	0.162625	0.86155
chrV	389001	389011	389021	10	8.82495	23.1762	4.74366	0.19065	1.40933	16.5403	12.5947	0.06983	11.764	16.3219	24.3989	0.23695
chrV	139331	139331	139381	0	48.4992	30.9888	2.77192	0.26973	8.61049	1.12628	5.5328	0.16745	23.3334	22.6478	0.46566	0.76604
chrV	410551	410561	410631	10	45.982	40.0085	0.719597	0.45527	0	22.9563	22.8283	0.02831	32.9115	44.6687	21.2851	0.24553
chrV	57751	57761	57721	10	46.491	61.4777	1.76914	0.33384	13.0906	31.217	5.14821	0.17571	23.1763	23.432	0.138638	0.87138
chrV	377241	377251	377191	10	128.827	177.845	4.62404	0.19366	7.50793	29.5172	9.29959	0.1017	25.026	26.6152	1.68052	0.58865
chrV	450971	450991	450951	20	34.6947	14.7381	5.29591	0.17255	24.8427	5.55607	8.88115	0.10922	18.8828	40.9979	122.657	0.15034
chrV	278941	278921	278901	20	43.757	15.0375	8.98518	0.1083	28.0254	0.41631	31.3661	0.01562	33.405	50.5399	37.9081	0.20844
chrV	393631	393621	-	10	132.826	164.494	2.41149	0.29559	66.1592	73.8646	0.739256	0.45257	24.5502	24.9297	0.231287	0.83486
chrV	139681	139681	139711	0	44.1743	29.0254	2.44698	0.28493	17.4331	3.93263	6.71064	0.14235	20.8806	38.9761	82.0965	0.16526
chrV	418211	418231	-	20	64.274	50.3887	1.56888	0.35736	66.1592	73.8646	0.739256	0.45257	24.0796	24.5445	0.265627	0.82402
chrV	287141	287161	287171	20	18.6586	34.9563	3.33118	0.23916	1.33594	27.6169	26.5218	0.02184	16.6988	19.2174	5.10569	0.42307
chrV	442791	442771	-	20	15.1006	11.7598	0.857841	0.43726	66.1592	73.8646	0.739256	0.45257	15.8408	50.6345	249.567	0.12792
chrV	344491	344501	-	10	52.3076	43.7632	1.0176	0.4187	66.1592	73.8646	0.739256	0.45257	49.1222	43.5763	3.84595	0.46468
chrV	44461	44461	44511	0	70.8248	51.2313	2.29041	0.30188	30.5735	0.434011	34.3355	0.01268	29.9529	30.3111	0.151792	0.8661
chrV	74161	74161	74191	0	84.8291	110.183	2.43294	0.29445	53.5455	99.8754	8.02924	0.1174	23.0069	22.7851	0.120619	0.87848
chrV	254391	254401	254461	10	120.318	193.327	9.38152	0.10107	0	40.3191	49.9483	0.00438	24.2806	24.6217	0.227267	0.83607
chrV	369081	369091	369121	10	57.0754	49.4687	0.892899	0.4331	0	10.2292	7.99793	0.12109	22.3425	25.4004	4.3396	0.4469
chrV	562591	562581	-	10	37.4759	24.7349	2.10337	0.31287	66.1592	73.8646	0.739256	0.45257	17.172	18.1304	1.07791	0.65478
chrV	475581	475591	475541	10	150.013	118.727	2.61047	0.27706	37.4702	7.85807	14.0122	0.06112	28.7115	27.3957	0.949579	0.67345
chrV	83361	83361	83331	0	24.1486	46.1623	4.60871	0.19399	3.69662	32.29	19.7568	0.03717	42.8311	34.953	9.9624	0.32579
chrV	426441	426421	426461	20	27.5596	9.10303	6.41954	0.1465	18.7326	0	17.4972	0.04491	42.7264	19.1858	-350	0.99999
chrV	213451	213451	213491	0	54.5949	77.0955	2.77838	0.26954	0	11.4698	9.08008	0.10546	17.8343	19.4276	2.19113	0.54957
chrV	82381	82381	-	0	101.253	117.483	1.25267	0.3836	66.1592	73.8646	0.739256	0.45257	28.7335	35.2621	10.7345	0.31595
chrV	493421	493401	-	20	54.4244	62.879	0.86143	0.43686	66.1592	73.8646	0.739256	0.45257	39.5496	34.2562	5.29119	0.41791
chrV	262221	262191	262221	30	28.6439	6.2307	10.5108	0.08869	28.6439	0.933694	31.3661	0.01562	13.8207	35.628	175.408	0.13895
chrV	205271	205261	205311	10	190.28	129.774	6.52775	0.14491	103.507	54.1154	8.9392	0.10875	24.9536	25.0994	0.0827149	0.89409
chrV	565721	565731	565781	10	82.936	53.5885	3.92885	0.21886	0	26.8669	28.4555	0.01854	25.6029	25.5522	0.0224198	0.92358
chrV	147931	147941	147891	10	60.6394	86.0371	3.07203	0.25646	0	12.0669	10.1966	0.09375	23.7284	23.1836	0.337915	0.80194
chrV	16861	16881	16781	20	67.962	67.0332	0.328657	0.53832	18.56	1.03306	17.2424	0.0466	44.1084	38.5278	4.75058	0.43334
chrV	500191	500191	-	0	44.0169	48.93	0.610375	0.47189	66.1592	73.8646	0.739256	0.45257	21.3147	19.4327	2.4888	0.53017
chrV	385511	385501	-	10	170.695	149.188	1.36843	0.37349	66.1592	73.8646	0.739256	0.45257	24.6114	24.5278	0.0434596	0.91297
chrV	115181	115191	115161	10	90.9637	63.8414	3.09839	0.25535	12.8617	38.7904	8.46649	0.11316	20.9849	20.8906	0.0525963	0.90824
chrV	270831	270821	-	10	114.324	118.591	0.464434	0.51018	66.1592	73.8646	0.739256	0.45257	23.4948	24.1812	0.444811	0.77184
chrV	549361	549361	549301	0	82.9459	77.6798	0.541068	0.49588	0	23.224	24.2093	0.02538	28.8564	30.6113	1.2182	0.63719
chrV	90611	90611	-	0	74.2033	81.9813	0.70578	0.45696	66.1592	73.8646	0.739256	0.45257	21.5196	20.6576	0.714568	0.71179
chrV	41461	41461	-	0	114.199	137.234	1.77707	0.33332	0	0	0	0.75	30.8368	30.4327	0.185852	0.85253
chrV	238071	238061	238101	10	32.8567	56.2813	4.07765	0.21467	11.8404	37.2222	8.91767	0.10892	19.0517	25.8641	21.3738	0.24528
chrV	311801	311841	311771	40	80.8659	85.1931	0.525148	0.49878	28.5711	54.5991	5.13345	0.17606	36.4818	37.0764	0.216925	0.83953
chrV	49661	49661	49671	0	40.6644	21.4659	3.94411	0.21849	37.3912	15.0707	6.28642	0.14866	27.0189	30.1242	3.26769	0.48952
chrV	511	531	581	20	166.673	106.938	7.32249	0.12959	4.93365	17.8121	5.34388	0.17146	44.3623	40.2818	4.24916	0.4498
chrV	156161	-	-	0	7.64615	0	4.98931	0.17968	66.1592	73.8646	0.739256	0.45257	13.3222	62.0484	64.0261	0.17737
chrV	246281	246281	246251	0	84.9641	91.3019	0.62647	0.46907	10.2569	41.1807	13.0222	0.06784	20.9874	25.7432	10.0557	0.32469
chrV	197131	197141	-	10	80.8793	89.8366	0.773651	0.44768	66.1592	73.8646	0.739256	0.45257	22.8633	31.9605	25.3951	0.23424
chrV	25101	25071	25131	30	121.531	83.8499	4.25963	0.20266	46.374	4.82678	29.3311	0.01794	26.3705	24.9591	1.09666	0.65254
chrV	525741	525711	525771	30	73.0473	37.4767	7.04165	0.13293	33.2172	4.83191	17.2444	0.04659	22.9163	24.3063	1.21614	0.63751
chrV	350981	350961	-	20	57.1623	47.9219	1.06436	0.41385	66.1592	73.8646	0.739256	0.45257	23.8899	36.381	39.0665	0.2061
chrV	352801	352801	352741	0	92.3436	109.738	1.39806	0.37087	9.37502	1.57397	5.20726	0.1745	25.5888	25.5952	0.00279294	0.93507
chrV	-	467491	467491	0	0	14.2199	12.5229	0.07031	0	14.2199	12.5229	0.07031	18.1759	40.0603	126.994	0.14932
chrV	188971	188971	-	0	38.0612	41.6069	0.549283	0.49448	66.1592	73.8646	0.739256	0.45257	22.3292	21.1887	1.02228	0.6626
chrV	8751	-	-	0	7.72424	0	4.98931	0.17968	0	0	0	0.75	49.0332	16.6475	-350	0.99999
chrV	279091	279081	279121	10	19.1415	55.3098	11.1984	0.08433	5.45688	45.3711	26.1576	0.02209	29.8062	23.8658	11.7559	0.30393
chrV	229941	229911	229881	30	176.177	152.795	1.52632	0.36055	11.4419	44.8508	13.2913	0.06668	25.8203	31.9381	14.7088	0.27506
chrV	396041	396051	396091	10	120.615	138.393	1.26601	0.38235	9.56379	52.6289	21.7267	0.0303	25.6102	25.3652	0.119392	0.87895
chrV	442941	442951	442991	10	49.0221	40.2962	1.11288	0.39725	0	8.14584	5.94877	0.15625	20.1399	21.1365	0.906452	0.67942
chrV	66111	66101	66071	10	114.931	84.9412	2.95755	0.26112	66.937	26.0014	10.8424	0.08636	25.7074	25.4609	0.119725	0.87887
chrV	451141	451131	451091	10	87.3007	91.0635	0.492875	0.50465	0	9.76853	6.95302	0.13671	22.9871	23.1354	0.0768968	0.89678
chrV	57931	57931	57991	0	128.594	112.845	1.13913	0.3945	0.307088	11.0549	9.08008	0.10546	23.68	24.279	0.37013	0.79297
chrV	541261	-	-	0	6.49302	0	4.07966	0.21093	66.1592	73.8646	0.739256	0.45257	11.9593	62.0484	78.8366	0.16716
chrV	461581	461561	461641	20	78.4136	60.3723	1.91207	0.32459	43.3345	10.9128	13.3751	0.06642	36.4464	31.7176	4.98912	0.4263
chrV	524881	524871	524861	10	42.2598	81.3021	7.40027	0.12871	15.7678	69.1607	22.9737	0.02755	29.3906	33.2451	4.04454	0.45677
chrV	377431	377421	-	10	81.0108	86.8443	0.573274	0.4903	66.1592	73.8646	0.739256	0.45257	24.3934	22.1846	2.59963	0.52313
chrV	74331	74341	74281	10	81.1945	56.5219	3.06577	0.25663	16.7751	0	14.9606	0.05663	34.3479	42.387	10.5814	0.31793
chrV	426591	426621	426681	30	49.8407	74.7376	3.27537	0.24122	5.91662	32.9162	13.9473	0.06139	38.89	38.5933	0.0927437	0.88975
chrV	509371	509351	509321	20	149.245	74.1363	14.1585	0.06059	52.344	6.89398	28.1269	0.01969	26.626	26.18	0.24827	0.82922
chrV	475751	475771	-	20	172.058	156.616	0.984983	0.42239	66.1592	73.8646	0.739256	0.45257	34.0895	31.6141	2.55842	0.52579
chrV	-	291061	291061	0	0	13.7438	11.3449	0.08202	0	13.7438	11.3449	0.08202	62.0484	15.8342	-350	0.99999
chrV	17011	17031	17011	20	19.3005	8.96322	2.99716	0.25937	19.3005	0.704089	18.7993	0.03906	47.9515	51.5431	1.6661	0.58989
chrV	213621	213631	213581	10	112.436	104.969	0.640454	0.46702	14.5374	0	12.5229	0.07031	24.9195	22.5893	2.74809	0.51471
chrV	205431	205431	205481	0	102.557	115.758	0.990216	0.42182	2.1378	12.5695	6.36207	0.14751	24.8858	25.6772	0.495892	0.75851
chrV	328451	328461	328421	10	35.9921	112.382	23.9643	0.02666	0	64.2181	91.344	0.00054	15.3128	23.8166	42.918	0.19858
chrV	-	434811	434811	0	0.461383	27.1318	29.9032	0.01659	0.461383	27.1318	29.9032	0.01659	11.2465	20.5298	76.9904	0.16822
chrV	508541	508551	508501	10	112.499	51.4587	13.0436	0.06774	28.4595	1.47607	26.6616	0.02168	28.6811	40.2591	25.9024	0.23278
chrV	459391	459371	459431	20	118.317	113.242	0.51362	0.50072	41.0422	4.19533	26.769	0.02156	32.9175	28.0039	6.5387	0.38541
chrV	120591	120571	-	20	125.356	135.541	0.740635	0.45243	66.1592	73.8646	0.739256	0.45257	23.7901	22.8253	0.727322	0.70958
chrV	82561	82561	82581	0	27.0854	48.2309	4.01468	0.21628	2.68038	26.106	17.5962	0.04354	19.9457	20.8397	0.78873	0.6984
chrV	483971	483971	484021	0	93.1672	94.4355	0.358118	0.532	31.5971	4.83779	15.544	0.05357	23.2264	28.3292	9.54556	0.33157
chrV	157121	157161	-	40	173.046	157.72	0.975727	0.42348	66.1592	73.8646	0.739256	0.45257	28.4495	29.4305	0.696302	0.71519
chrV	500361	500351	500331	10	59.1939	88.9719	3.74217	0.22478	41.9133	77.0087	6.39124	0.147	21.7908	21.7455	0.0235701	0.92289
chrV	565901	565921	565961	20	114.685	126.86	0.867836	0.43604	11.5014	53.0359	18.9764	0.03838	33.5404	34.7485	0.59251	0.73549
chrV	233581	233561	233601	20	27.1154	40.8112	2.11398	0.31239	12.2119	35.8297	7.57851	0.12655	24.0331	23.7283	0.164706	0.86083
chrV	139921	139941	139961	20	53.3649	16.5154	12.6162	0.06972	26.6117	0	28.4555	0.01854	22.105	16.962	-350	0.99999
chrV	-	410261	410261	0	0	10.4616	7.99793	0.12109	0	10.4616	7.99793	0.12109	62.0484	14.5926	-350	0.99999
chrV	115351	115351	115311	0	42.6712	66.9728	3.46108	0.23416	0	19.4291	18.7993	0.03906	21.7145	23.3879	1.74021	0.58369
chrV	271001	271001	270951	0	51.3603	81.2079	4.30416	0.20146	6.2764	32.6881	13.252	0.06686	33.5776	33.1193	0.179476	0.85493
chrV	90781	90801	90751	20	36.461	23.4625	2.22998	0.30517	17.3838	0	16.2172	0.05077	21.2223	18.1212	6.29798	0.3912
chrV	156321	156321	156341	0	28.561	13.2935	3.88784	0.21998	21.2393	4.11358	9.23969	0.10236	17.3732	14.5061	8.00137	0.356
chrV	-	145961	145961	0	0	19.8823	18.7993	0.03906	0	19.8823	18.7993	0.03906	10.2243	16.8804	54.7252	0.18536
chrV	381041	381041	381081	0	92.0138	83.1161	0.818738	0.44206	13.3796	33.7648	5.77683	0.16296	40.5374	30.046	-350	0.99999
chrV	533161	533171	533121	10	104.871	39.2746	17.5094	0.04372	29.0242	0	32.8437	0.01366	26.5604	19.5009	-350	0.99999
chrV	197291	197281	197261	10	30.9097	74.9863	10.8372	0.08638	0	62.8075	87.7247	0.0006	16.1227	23.5223	31.9433	0.21916
chrV	25261	25241	25201	20	69.4301	61.2282	0.836804	0.43969	0.127477	12.9138	10.1966	0.09375	21.9596	22.6894	0.525951	0.7511
chrV	221871	221861	221841	10	17.3392	21.9318	0.800587	0.44442	3.20438	16.8465	7.26095	0.13013	51.1787	30.4074	-350	0.99999
chrV	246451	246451	246411	0	107.377	109.275	0.384223	0.52643	9.05534	30.8227	8.04113	0.11728	24.0323	24.2474	0.109742	0.88304
chrV	-	116501	116491	0	9.81775	101.153	65.0181	0.00165	1.43572	96.2931	137.365	0.00021	34.3139	20.4494	-350	0.99999
chrV	303801	-	303801	0	51.6563	0	68.3327	0.00139	51.6563	0	68.3327	0.00139	22.0431	62.0484	20.6246	0.24777
chrV	469791	469811	469831	20	86.5399	58.8703	3.44664	0.2347	57.8734	18.4406	12.8036	0.0688	26.3774	24.2423	2.14264	0.55282
chrV	361151	361151	-	0	56.1192	62.9606	0.709111	0.45658	66.1592	73.8646	0.739256	0.45257	31.1592	21.3351	-350	0.99999
chrV	200691	200701	-	10	52.454	59.8586	0.782956	0.44639	66.1592	73.8646	0.739256	0.45257	28.4312	38.7415	21.861	0.24399
chrV	189131	189121	189181	10	52.6728	69.1733	1.89147	0.32622	9.80858	33.023	8.87429	0.10927	44.3071	38.8035	4.59748	0.43811
chrV	418511	418511	-	0	19.408	13.3405	1.2785	0.38142	66.1592	73.8646	0.739256	0.45257	14.859	13.9235	1.41724	0.61459
chrV	721	711	-	10	180.235	149.967	2.12012	0.31195	0	0	0	0.75	37.8237	31.5707	13.7902	0.2832
chrV	74451	74481	74501	30	39.3534	53.3375	1.81522	0.33085	4.60787	45.6868	29.176	0.01802	49.312	25.3916	-350	0.99999
chrV	352981	352981	352931	0	46.7585	81.1218	5.70335	0.16434	0	48.3951	63.2096	0.00182	18.4145	24.4981	18.7673	0.2537
chrV	47761	47771	47801	10	25.739	53.7224	6.10109	0.15165	0	13.3	11.3449	0.08202	40.7411	18.6421	-350	0.99999
chrV	254681	254681	-	0	77.9001	97.6007	1.80667	0.33129	66.1592	73.8646	0.739256	0.45257	21.9392	21.4557	0.320504	0.80741
chrV	369371	-	369371	0	11.8654	0.637095	9.08008	0.10546	11.8654	0.637095	9.08008	0.10546	11.1295	10.0252	3.06435	0.49905
chrV	9061	9061	9031	0	28.9613	35.9549	0.941338	0.42739	0.272295	11.3972	9.08008	0.10546	18.238	19.3518	1.23	0.63561
chrV	262881	262871	-	10	28.7501	27.4674	0.387216	0.52581	66.1592	73.8646	0.739256	0.45257	18.4359	19.2873	0.822904	0.69268
chrV	539861	539851	539881	10	164.311	94.0307	10.6231	0.0878	159.029	70.1785	19.5119	0.0376	27.3856	27.7808	0.220766	0.83831
chrV	66281	66271	-	10	158.934	129.781	2.1458	0.31026	66.1592	73.8646	0.739256	0.45257	25.5476	25.0626	0.284717	0.81834
chrV	574191	574191	574251	0	166.467	125.666	3.60446	0.22932	6.96981	43.9034	20.277	0.0343	34.9397	45.4244	21.4553	0.24509
chrV	279281	279261	-	20	65.8841	74.6581	0.839684	0.43948	66.1592	73.8646	0.739256	0.45257	33.3178	24.7162	-350	0.99999
chrV	148211	148201	-	10	31.2454	35.124	0.658661	0.46407	66.1592	73.8646	0.739256	0.45257	18.5645	17.0155	2.2594	0.54529
chrV	451321	451311	451281	10	43.8525	39.7471	0.568392	0.49117	1.24553	12.0865	9.05541	0.10774	18.032	18.5007	0.38334	0.78933
chrV	172801	172801	172781	0	32.0381	66.1404	7.32421	0.12957	15.2625	50.5292	12.3046	0.07458	17.9476	19.9666	3.16179	0.49394
chrV	41731	41791	41791	60	27.8926	29.0533	0.432256	0.51667	0.192944	29.0533	32.8437	0.01366	40.5503	24.5848	-350	0.99999
chrV	538771	538761	538681	10	119.326	109.471	0.773451	0.44771	1.58289	13.8655	8.78746	0.11004	30.8458	33.2646	1.86811	0.57354
chrV	525061	-	-	0	8.58713	0	5.94877	0.15625	66.1592	73.8646	0.739256	0.45257	54.9239	16.9136	-350	0.99999
chrV	99081	99091	99131	10	160.434	125.41	2.89307	0.26401	54.0564	26.5978	6.01436	0.15318	25.3001	24.4568	0.631831	0.72741
chrV	475921	475931	475971	10	22.1864	24.0564	0.519646	0.49956	3.42786	19.1256	9.09769	0.10336	55.6664	47.0165	7.08775	0.37281
chrV	213781	213811	213811	30	41.4413	25.6481	2.72975	0.27174	5.11672	25.6481	10.3036	0.09013	37.3363	37.6945	0.118431	0.87931
chrV	205591	205591	205631	0	44.764	71.4613	3.96116	0.21801	5.89505	24.2	8.37829	0.11383	21.4729	23.3475	2.11272	0.55486
chrV	424751	424721	424751	30	28.3432	5.78769	11.2551	0.08404	28.3432	3.98541	15.2021	0.05453	24.4833	21.2936	5.04778	0.42471
chrV	49951	49961	49991	10	37.9942	38.2774	0.340442	0.53577	4.04	17.6214	6.5437	0.14467	23.071	35.2236	39.4883	0.2052
chrV	542171	542191	542141	20	99.8954	99.7363	0.298626	0.54288	25.9319	9.08557	5.45979	0.16893	26.4789	24.4637	1.92909	0.56879
chrV	271141	271141	271181	0	55.275	45.1548	1.18338	0.39012	13.9404	0	11.3449	0.08202	23.0794	21.8996	1.02459	0.66219
chrV	181031	181041	-	10	85.0362	73.602	1.06943	0.41328	66.1592	73.8646	0.739256	0.45257	25.4989	27.6186	1.95711	0.56663
chrV	82731	82731	-	0	111.919	107.181	0.476982	0.50778	66.1592	73.8646	0.739256	0.45257	22.0685	22.9142	0.636267	0.7266
chrV	320301	320291	320271	10	47.5664	28.9606	3.1315	0.25407	9.27606	0	6.95302	0.13671	20.9818	22.0318	0.920777	0.67736
chrV	349661	349691	349731	30	138.049	192.36	5.23551	0.17373	0	21.5736	21.4658	0.03125	25.9538	27.2887	1.33695	0.62269
chrV	385841	385831	385881	10	88.3375	77.866	0.937299	0.42786	19.34	0	18.7993	0.03906	23.6757	21.8446	1.98422	0.56487
chrV	459571	-	459571	0	11.3491	0	9.08008	0.10546	11.3491	0	9.08008	0.10546	14.8864	62.0484	51.101	0.18952
chrV	123701	123691	123641	10	52.8777	79.5271	3.51392	0.23227	0	14.0774	12.5229	0.07031	21.4386	23.9589	3.39182	0.48393
chrV	405641	405651	405611	10	26.969	39.7037	1.95267	0.32212	2.43415	15.6087	8.12975	0.11624	16.4624	23.4401	28.1198	0.22707
chrV	557881	557881	-	0	12.2261	25.2184	3.39315	0.23691	66.1592	73.8646	0.739256	0.45257	16.713	18.7739	3.67189	0.47234
chrV	222011	222011	222071	0	118.819	119.847	0.328792	0.53829	1.92437	21.1747	15.5943	0.05339	25.1752	26.1176	0.616086	0.73023
chrV	90941	90971	91001	30	40.9255	80.1106	7.67001	0.12574	0	31.1898	35.8411	0.01122	22.4343	24.8323	2.90649	0.50655
chrV	113461	113461	113401	0	91.745	66.8028	2.69978	0.2732	20.06	0	20.1225	0.03515	24.8573	23.7227	0.863392	0.68598
chrV	115521	115511	115491	10	12.2122	22.4094	2.4263	0.2948	1.04475	12.3713	9.96736	0.09627	13.6281	17.1047	12.2699	0.29826
chrV	189251	189251	-	0	37.6261	52.9637	1.98396	0.32022	66.1592	73.8646	0.739256	0.45257	39.1521	42.2954	1.8546	0.57463
chrV	131911	131901	131881	10	12.161	91.569	47.4982	0.00509	0.710235	70.1101	102.358	0.00039	14.9689	23.2649	42.7853	0.19877
chrV	-	156491	156471	0	4.12949	17.7246	6.40877	0.14668	0	14.0354	12.5229	0.07031	10.9748	16.0901	32.7436	0.21783
chrV	25421	25401	25451	20	50.6248	22.7435	6.62308	0.14357	45.9826	6.15881	24.0377	0.02657	25.6	20.9933	9.52668	0.33198
chrV	409741	409731	409761	10	39.6348	19.2994	4.60253	0.1941	26.5371	4.37858	12.5492	0.07009	17.2121	17.0048	0.155406	0.86455
chrV	197461	197461	197481	0	82.0845	29.4957	15.2295	0.05445	52.6706	4.59646	36.4801	0.0106	34.4834	29.0593	7.26505	0.36964
chrV	-	114831	114831	0	0	20.3267	20.1225	0.03515	0	20.3267	20.1225	0.03515	62.0484	21.496	-350	0.99999
chrV	861	-	911	0	42.8214	16.1223	7.66845	0.12577	10.4084	37.2905	10.4448	0.08913	61.6962	53.9461	4.68543	0.4352
chrV	238431	-	-	0	6.28593	0	4.07966	0.21093	66.1592	73.8646	0.739256	0.45257	12.7438	62.0484	69.8473	0.17301
chrV	-	150331	150331	0	0	46.9519	59.8378	0.00231	0	46.9519	59.8378	0.00231	18.6847	35.4215	86.0958	0.16348
chrV	295781	295771	-	10	83.2102	90.9008	0.677485	0.46132	66.1592	73.8646	0.739256	0.45257	24.4115	24.1322	0.14622	0.86874
chrV	402281	402281	402241	0	62.0471	27.5374	8.3007	0.11459	23.2471	0	24.2093	0.02538	24.1376	20.2555	7.59345	0.36315
chrV	40401	40401	40341	0	58.3117	59.0926	0.366736	0.53003	12.2445	0.331014	10.1966	0.09375	36.4025	36.7814	0.129449	0.87469
chrV	-	385171	-	0	0	7.08069	4.98931	0.17968	66.1592	73.8646	0.739256	0.45257	62.0484	40.8912	2.71536	0.5164
chrV	516981	517021	517041	40	119.389	106.506	0.976538	0.4234	25.039	64.2904	10.6756	0.08747	32.2242	28.8519	3.35767	0.48524
chrV	533371	533381	533401	10	16.864	15.3539	0.431539	0.51684	0	14.5371	12.5229	0.07031	48.4273	42.2696	4.81612	0.43141
chrV	279421	279431	279381	10	52.4009	43.7748	1.0162	0.41887	18.4186	2.19063	11.5156	0.07878	31.9453	24.1667	-350	0.99999
chrV	353151	353151	353101	0	140.207	136.461	0.443599	0.51429	20.3992	45.1158	6.11529	0.15144	25.0712	24.4198	0.395759	0.7859
chrV	304001	303991	304031	10	33.2694	22.9245	1.74565	0.33535	9.61659	0.0925283	6.95302	0.13671	16.8932	17.711	0.879031	0.68381
chrV	558571	558551	558611	20	71.0623	61.6838	0.968235	0.42438	24.1081	1.00438	25.5623	0.02381	27.357	28.1822	0.46339	0.76671
chrV	66441	66451	-	10	163.124	154.776	0.620777	0.47006	66.1592	73.8646	0.739256	0.45257	25.2043	25.4822	0.157506	0.86364
chrV	263051	263081	263121	30	54.7498	82.186	3.64505	0.22804	0	20.5837	20.1225	0.03515	23.4482	26.0095	3.00946	0.50159
chrV	254861	254871	254921	10	158.61	159.379	0.331073	0.53786	13.187	0	11.3449	0.08202	24.9533	24.7915	0.0860296	0.89259
chrV	325101	325121	325041	20	59.5404	48.2913	1.24294	0.38468	0	12.6113	10.1966	0.09375	48.4941	50.5421	0.724387	0.71029
chrV	500631	500641	-	10	56.53	69.9504	1.33832	0.37639	66.1592	73.8646	0.739256	0.45257	21.7214	22.0375	0.190175	0.85074
chrV	574361	574361	-	0	170.784	146.349	1.60039	0.355	66.1592	73.8646	0.739256	0.45257	27.8414	34.7629	14.8254	0.2742
chrV	525211	525211	525141	0	120.651	118.189	0.387067	0.52584	16.5354	0.300802	14.9606	0.05663	29.1296	27.4393	1.24239	0.63413
chrV	148381	148381	148341	0	129.676	79.6065	6.86095	0.14029	60.9512	14.0399	19.7029	0.03723	25.5256	22.2529	4.89216	0.42933
chrV	336801	336771	336801	30	43.1442	36.5481	0.897788	0.43253	43.1442	15.9421	8.24889	0.11495	34.9509	39.6096	4.1531	0.45285
chrV	74661	74711	74751	50	44.3982	53.1013	1.05079	0.41505	0	28.8362	31.3661	0.01562	32.9785	38.5146	6.07508	0.39724
chrV	350011	349981	349941	30	88.26	84.9163	0.464661	0.51016	5.99592	22.1637	7.00279	0.13347	49.7316	25.9973	-350	0.99999
chrV	172971	172961	172991	10	61.9593	27.9509	7.70967	0.12531	28.8861	0.894662	31.3661	0.01562	19.1494	13.8435	-350	0.99999
chrV	205751	205751	-	0	73.8555	58.0122	1.61511	0.3539	66.1592	73.8646	0.739256	0.45257	22.0676	21.8278	0.138002	0.87157
chrV	99261	99261	99291	0	77.1871	121.125	5.81611	0.16241	39.3186	86.9599	10.4155	0.08942	22.8079	23.433	0.409524	0.78179
chrV	549831	549851	549761	20	27.7977	39.2114	1.76507	0.33407	0	12.4869	10.1966	0.09375	30.4411	38.2508	12.3337	0.2976
chrV	50121	50111	50131	10	20.963	13.0388	1.59001	0.35571	17.9732	2.94203	8.57604	0.11189	26.0097	34.9563	20.0568	0.24927
chrV	41931	41951	41951	20	19.9307	34.7156	2.85144	0.26622	14.0923	34.7156	5.70886	0.16423	19.3772	20.9997	1.97909	0.56521
chrV	476111	476111	476091	0	70.9703	54.7519	1.70389	0.34728	67.0148	19.2728	17.247	0.04659	23.5212	22.7629	0.527762	0.75069
chrV	222161	222161	222221	0	82.0864	61.2533	2.32789	0.29989	16.7687	0	14.9606	0.05663	35.33	43.6142	10.6321	0.31721
chrV	217251	-	217251	0	12.327	0	10.1966	0.09375	12.327	0	10.1966	0.09375	14.0063	17.9011	13.3382	0.28727
chrV	981	971	1041	10	153.683	102.251	5.94958	0.1544	78.2388	17.0435	26.9568	0.02138	40.9336	44.215	2.6664	0.51946
chrV	320471	320491	320541	20	48.6601	40.3609	0.988815	0.42201	1.38718	24.6701	22.216	0.02985	28.7838	38.5671	19.6133	0.25064
chrV	386011	386001	386051	10	91.9777	79.0523	1.07982	0.412	35.366	11.4869	8.23266	0.11513	23.9311	22.0739	1.9939	0.56426
chrV	14191	14211	14161	20	13.6566	30.6201	4.41524	0.19873	0	20.8875	20.1225	0.03515	16.9207	47.7515	205.641	0.1341
chrV	-	45221	45221	0	0	14.1338	12.5229	0.07031	0	14.1338	12.5229	0.07031	62.0484	14.4447	-350	0.99999
chrV	534011	534061	534071	50	46.1072	37.6711	1.10366	0.39826	0	28.7604	31.3661	0.01562	29.7943	41.0089	23.126	0.24052
chrV	17381	17381	17331	0	33.6851	29.1409	0.685173	0.45998	0	10.7272	7.99793	0.12109	32.9327	23.3903	-350	0.99999
chrV	123881	123871	-	10	119.218	92.0695	2.52395	0.2811	66.1592	73.8646	0.739256	0.45257	25.9053	26.6025	0.40026	0.78451
chrV	115691	115691	115741	0	89.5418	133.045	5.1539	0.17566	5.99497	27.229	10.2101	0.09079	24.8471	25.247	0.213834	0.8406
chrV	132081	132071	132031	10	48.5763	66.8867	2.15395	0.3099	0	37.0801	45.1415	0.00585	21.6788	26.5231	9.80595	0.32783
chrV	287731	287721	287681	10	48.4495	60.2707	1.34106	0.37621	3.53155	30.8453	18.4112	0.04154	19.6905	22.8477	5.64693	0.40843
chrV	25591	25601	-	10	21.0535	36.3177	2.98285	0.2601	0	0	0	0.75	17.9248	22.5045	12.2995	0.29787
chrV	91131	91131	91171	0	43.8657	49.8926	0.70904	0.45658	2.19155	14.624	7.89366	0.1231	21.7585	21.2753	0.323916	0.80622
chrV	207701	207701	207691	0	20.4328	5.68097	6.2051	0.15004	17.6712	1.48564	13.3219	0.06661	15.8824	10.9105	-350	0.99999
chrV	271361	271371	271401	10	12.0829	46.3316	13.6732	0.06533	0.0250268	24.8189	25.6079	0.02343	16.0979	22.2055	23.514	0.23923
chrV	184491	184521	184471	30	34.4671	31.0514	0.581812	0.4766	20.5416	0	20.1225	0.03515	22.6164	18.7621	8.53634	0.3469
chrV	392841	392841	-	0	50.2338	53.8674	0.500499	0.50315	66.1592	73.8646	0.739256	0.45257	17.8284	19.7286	2.89787	0.507
chrV	361481	361491	361441	10	91.4159	104.869	1.05671	0.41462	0	8.031	5.94877	0.15625	22.6895	24.099	1.2598	0.63224
chrV	486231	486221	486211	10	17.11	42.4833	6.97197	0.13378	0	31.518	35.8411	0.01122	14.0869	23.9511	60.7647	0.17994
chrV	9231	9221	9201	10	48.5346	82.4516	5.3663	0.17104	4.83362	39.2415	22.5857	0.02944	19.0467	22.1186	5.6997	0.40718
chrV	533521	533521	-	0	76.2243	70.7334	0.614137	0.47133	66.1592	73.8646	0.739256	0.45257	28.3388	46.5446	53.3479	0.18683
chrV	-	85961	85961	0	6.57306	45.9863	22.9127	0.02759	6.57306	45.9863	22.9127	0.02759	32.2479	29.6858	2.07458	0.55761
chrV	279571	279601	279611	30	35.5099	30.7452	0.713983	0.45601	4.18202	18.2153	6.99448	0.13357	25.8265	17.3426	-350	0.99999
chrV	58391	58391	-	0	133.358	155.43	1.52379	0.36075	66.1592	73.8646	0.739256	0.45257	23.9346	23.9612	0.0127855	0.92884
chrV	402461	402461	402481	0	10.9766	32.6263	7.20368	0.13089	2.68418	18.152	10.0413	0.09581	15.8831	18.6562	6.51164	0.38619
chrV	394271	394271	394231	0	41.3454	72.7007	5.2603	0.17315	1.19081	34.5553	37.8624	0.0096	48.4829	45.0766	1.6875	0.58814
chrV	101211	101211	-	0	52.2343	49.0051	0.519199	0.49961	66.1592	73.8646	0.739256	0.45257	24.6239	30.7723	11.8285	0.30309
chrV	-	262321	262321	0	0	10.0384	7.99793	0.12109	0	10.0384	7.99793	0.12109	17.3984	31.141	72.2632	0.17116
chrV	369711	369711	-	0	98.0919	98.1446	0.321602	0.53975	66.1592	73.8646	0.739256	0.45257	25.6018	27.6463	1.83879	0.57595
chrV	353331	353341	353361	10	32.8336	33.0546	0.354226	0.53274	17.8811	4.13869	6.39511	0.14691	19.5261	16.3005	8.016	0.35568
chrV	427061	427081	427091	20	18.098	37.5019	4.52479	0.19584	11.7041	33.9481	7.05576	0.13275	26.8175	30.6291	4.61935	0.43742
chrV	500791	500791	500821	0	53.242	19.0793	10.3161	0.09009	43.7276	2.84251	35.6679	0.01155	20.3072	15.0336	-350	0.99999
chrV	255041	255031	-	10	23.1918	27.4233	0.736676	0.45299	66.1592	73.8646	0.739256	0.45257	17.192	18.026	0.882217	0.68341
chrV	238661	238651	238621	10	64.8517	60.3818	0.5335	0.49715	32.8011	5.91226	13.9561	0.06135	22.6003	19.7991	4.5886	0.4384
chrV	66631	66621	66581	10	156.688	162.881	0.498253	0.50351	37.8313	17.0366	5.08143	0.17715	26.1648	25.58	0.375723	0.79119
chrV	50251	50301	50311	50	53.696	35.1203	2.73352	0.27155	9.88352	27.6999	5.74155	0.16366	23.4315	23.7485	0.174734	0.85693
chrV	525391	525391	525341	0	59.4664	77.2354	1.91712	0.32428	0.563833	26.0345	28.4555	0.01854	24.0332	25.4858	1.20854	0.63833
chrV	314211	-	-	0	13.1595	27.9025	3.60663	0.2292	66.1592	73.8646	0.739256	0.45257	34.1883	37.0452	1.97211	0.56556
chrV	554331	554341	-	10	103.434	91.6677	0.959446	0.42544	66.1592	73.8646	0.739256	0.45257	25.6871	24.5086	0.869606	0.68513
chrV	62991	62981	63011	10	52.9432	28.5021	4.58362	0.19452	45.6819	3.97236	31.8712	0.01463	21.0909	16.8178	12.177	0.29929
chrV	181341	181351	-	10	45.829	51.4903	0.701303	0.4575	66.1592	73.8646	0.739256	0.45257	27.3385	46.4408	60.4378	0.18017
chrV	173151	173141	173181	10	122.539	113.903	0.680599	0.46067	60.3669	28.2195	7.21832	0.13072	24.6698	25.0078	0.177241	0.85574
chrV	83041	83031	83061	10	21.0022	45.1961	5.78577	0.16287	1.54683	19.1825	15.2359	0.05443	52.9458	44.933	6.73154	0.38067
chrV	-	323771	323741	0	18.5205	46.0768	7.66789	0.12577	5.83753	23.0526	7.8244	0.12396	39.3919	39.4921	0.0289081	0.9202
chrV	459261	459231	459171	30	15.8089	14.3731	0.434182	0.5163	0	10.2283	7.99793	0.12109	54.6232	80.2469	32.902	0.21755
chrV	1131	1111	1151	20	98.3534	50.1375	9.13023	0.10321	86.4812	21.4635	25.6665	0.02252	46.7122	55.1812	6.89841	0.37695
chrV	320621	320611	-	10	36.2396	28.9216	1.0795	0.41202	66.1592	73.8646	0.739256	0.45257	34.0804	43.4027	13.7076	0.28388
chrV	509041	509051	509091	10	74.7557	83.345	0.807177	0.4435	0	9.98488	6.95302	0.13671	23.4336	24.5749	0.886204	0.6828
chrV	-	61141	61131	0	1.73529	27.243	23.5086	0.02703	0	24.3082	25.6079	0.02343	11.2508	19.153	61.1133	0.1797
chrV	459891	459891	459841	0	74.7686	89.0809	1.3242	0.37786	7.00994	23.1512	6.39941	0.14683	23.5708	24.8165	0.995642	0.66649
chrV	74871	-	-	0	5.12838	0.169784	3.22608	0.25	66.1592	73.8646	0.739256	0.45257	12.6846	36.6537	214.15	0.13271
chrV	132221	132221	132191	0	17.4691	47.1838	8.86269	0.10941	0.55623	29.2345	32.8437	0.01366	38.1066	23.3234	-350	0.99999
chrV	-	492671	492671	0	0	23.6686	24.2093	0.02538	0	23.6686	24.2093	0.02538	62.0484	29.7938	8.78237	0.34289
chrV	156801	156811	156841	10	32.0967	76.514	10.8762	0.08612	2.50618	33.1082	25.96	0.02227	17.6504	20.4021	5.39005	0.41533
chrV	-	263301	263281	0	1.70369	54.1449	61.1037	0.00215	0	50.4145	66.6165	0.00146	10.0252	29.7099	223.145	0.13149
chrV	197771	197761	197791	10	72.5917	39.6206	5.88318	0.16118	59.0952	2.20686	62.2361	0.00195	23.4741	18.1262	15.6536	0.26708
chrV	558221	558241	-	20	27.5078	29.7981	0.465935	0.50989	66.1592	73.8646	0.739256	0.45257	18.5996	42.6982	138.833	0.14665
chrV	91281	91301	-	20	78.99	63.0326	1.53786	0.35961	66.1592	73.8646	0.739256	0.45257	24.6719	25.5802	0.602884	0.73323
chrV	287891	-	287891	0	10.5146	0	7.99793	0.12109	10.5146	0	7.99793	0.12109	43.4339	16.8894	-350	0.99999
chrV	124061	124031	123991	30	115.686	107.273	0.674186	0.46192	0	33.2762	38.8919	0.00878	27.5902	26.7726	0.470878	0.76427
chrV	37061	37021	37021	40	20.3907	24.7231	0.746204	0.45167	0	24.7231	25.6079	0.02343	30.7891	33.5138	2.15449	0.55215
chrV	312481	312461	312511	20	32.1051	19.8602	2.36894	0.29778	21.3149	0	21.4658	0.03125	21.6011	18.2167	7.22424	0.37043
chrV	-	17571	17571	0	1.06151	61.786	84.3442	0.00071	1.06151	61.786	84.3442	0.00071	10.0252	24.3909	157.183	0.14275
chrV	165031	165031	164981	0	63.421	100.946	5.08013	0.17719	4.30115	29.0056	15.2196	0.05448	21.5326	24.47	4.31787	0.4476
chrV	149021	149041	148981	20	104.583	91.3379	1.0633	0.41396	9.67223	30.9675	7.41031	0.12858	25.577	25.2029	0.194564	0.84918
chrV	533681	533671	533611	10	52.9637	61.1516	0.91415	0.43078	0.0629875	35.2087	41.9929	0.00732	24.1827	35.1715	31.2989	0.22063
chrV	-	314831	314841	0	3.28463	34.3027	23.3223	0.02724	0	32.9751	37.36	0.00976	29.4658	39.056	18.2818	0.25574
chrV	541881	541861	541901	20	13.0375	43.6821	10.8711	0.08616	0	23.8165	24.2093	0.02538	18.3015	23.022	12.4851	0.29586
chrV	336381	336391	336291	10	48.1409	75.8254	3.89889	0.21965	0	13.5276	11.3449	0.08202	42.9551	47.9768	3.34592	0.4859
chrV	361661	361671	-	10	94.1307	90.2554	0.491501	0.50497	66.1592	73.8646	0.739256	0.45257	23.2966	23.9363	0.410615	0.78152
chrV	337091	337101	337141	10	66.1743	105.366	5.3964	0.17023	0	29.5831	32.8437	0.01366	25.1109	22.3249	3.73871	0.4695
chrV	379481	379471	379551	10	93.0787	51.3336	7.22073	0.13071	0	16.6493	14.9606	0.05663	31.8632	36.6398	5.03465	0.42504
chrV	214561	214571	214611	10	88.8636	132.414	5.12365	0.17625	4.41878	35.919	20.2037	0.03445	21.962	24.3099	2.9119	0.50625
chrV	230601	230601	230641	0	60.0871	85.3063	3.0154	0.25854	2.24057	17.9734	10.4188	0.08935	23.5246	24.5548	0.762974	0.7029
chrV	58571	58571	58601	0	124.729	95.6328	2.64093	0.27568	40.9157	15.6986	7.11201	0.13208	23.7731	21.7027	2.42635	0.53427
chrV	296141	296151	-	10	91.0289	82.1764	0.818232	0.44211	66.1592	73.8646	0.739256	0.45257	25.2709	26.6404	1.03223	0.66088
chrV	484561	484571	484611	10	74.0262	102.635	3.07886	0.25615	0	26.1533	28.4555	0.01854	23.7699	24.9098	0.867126	0.68563
chrV	394451	394421	394451	30	193.688	141.113	4.84706	0.18837	193.688	115.94	10.6268	0.08777	30.6138	32.371	1.78903	0.57971
chrV	449401	449361	449411	40	16.291	16.6141	0.334529	0.537	12.1198	1.52179	8.03501	0.11731	41.995	39.8465	1.02171	0.66261
chrV	538241	538251	538181	10	28.1082	17.642	2.0955	0.31329	0	10.8133	7.99793	0.12109	16.4443	28.3212	63.541	0.17775
chrV	574681	574701	574681	20	153.178	107.67	4.80536	0.18932	153.178	91.7101	8.72334	0.11064	47.0093	58.7359	20.4022	0.24834
chrV	271581	271571	271531	10	39.6705	60.8897	3.00219	0.2591	5.38888	18.4781	5.39325	0.17035	19.9361	20.7595	0.705379	0.7135
chrV	304351	304331	-	20	96.0053	82.0616	1.23343	0.38539	66.1592	73.8646	0.739256	0.45257	24.6261	24.6452	0.00860839	0.93128
chrV	214241	214221	214251	20	114.851	68.8759	6.61688	0.14365	114.054	49.9523	14.5837	0.05924	24.9642	46.1786	79.8405	0.16659
chrV	163711	-	163711	0	27.5653	0	29.9032	0.01659	27.5653	0	29.9032	0.01659	61.507	89.7425	31.9251	0.21921
chrV	255211	255211	255241	0	40.5436	67.8198	4.29	0.20182	2.63202	34.3822	26.4143	0.02192	19.0452	22.7112	7.66166	0.36199
chrV	-	561701	561701	0	0	15.7552	13.7287	0.0625	0	15.7552	13.7287	0.0625	62.0484	19.9595	-350	0.99999
chrV	2941	2881	2841	60	185.945	170.317	0.909532	0.43129	0	23.7936	24.2093	0.02538	29.8787	48.4612	92.8907	0.16004
chrV	107761	107721	107691	40	84.9337	55.6969	3.80455	0.22278	6.64633	27.3312	9.22648	0.10247	26.5033	21.0042	12.7688	0.29293
chrV	79401	79401	-	0	30.9254	25.3966	0.80852	0.44329	66.1592	73.8646	0.739256	0.45257	35.8522	19.2126	-350	0.99999
chrV	238841	-	-	0	5.50336	0	3.22608	0.25	66.1592	73.8646	0.739256	0.45257	10.2746	62.0484	103.698	0.15615
chrV	173311	173301	173321	10	30.3917	34.3454	0.649891	0.46558	20.9241	5.85558	6.00034	0.1535	18.8865	17.6829	1.44555	0.61125
chrV	206081	206091	206121	10	87.5239	96.9567	0.774145	0.44759	9.38616	35.8739	10.5115	0.08868	22.2664	23.5114	1.08001	0.65451
chrV	378411	378401	-	10	65.7257	76.0895	1.02572	0.41773	66.1592	73.8646	0.739256	0.45257	23.9178	24.5778	0.413149	0.7806
chrV	476421	476421	476471	0	27.258	51.3432	4.79339	0.18955	3.09554	23.7628	13.3023	0.06664	20.43	23.8669	6.11573	0.39593
chrV	211841	211851	211781	10	80.1552	90.658	0.902925	0.43192	0	8.90145	5.94877	0.15625	23.2822	29.2686	12.3783	0.29713
chrV	507691	507691	-	0	19.8235	29.4162	1.70564	0.3471	66.1592	73.8646	0.739256	0.45257	43.3884	23.5368	-350	0.99999
chrV	408671	408681	408621	10	157.311	158.267	0.34006	0.53583	0	23.0542	24.2093	0.02538	24.7378	25.579	0.606978	0.73228
chrV	369931	369891	369891	40	14.4856	19.058	1.00841	0.41969	1.86936	19.058	13.7238	0.06505	54.209	20.6111	-350	0.99999
chrV	525581	525551	525601	30	36.3253	53.2602	2.44212	0.2852	24.5527	8.50911	5.47034	0.16868	25.3316	22.3607	4.13823	0.45331
chrV	410901	410821	410821	80	12.1904	36.5672	8.08462	0.11674	3.18888	36.5672	25.851	0.02234	66.9535	54.8575	9.55009	0.33149
chrV	34071	34061	34101	10	137.04	104.469	3.00858	0.25891	87.5391	29.659	17.4244	0.04618	24.4133	22.7733	1.5701	0.59881
chrV	509211	509211	509161	0	71.277	51.8538	2.33213	0.29971	23.2731	3.12012	13.2301	0.06696	30.86	21.6259	-350	0.99999
chrV	83231	83151	83241	80	202.59	186.294	0.926455	0.42907	196.401	95.0686	19.3325	0.0378	34.5487	40.8263	13.0831	0.28983
chrV	197931	197931	-	0	67.7878	45.6588	2.925	0.26255	66.1592	73.8646	0.739256	0.45257	22.4029	25.9603	5.55683	0.41079
chrV	460081	460071	460011	10	116.003	114.513	0.376264	0.52793	0	33.031	38.8919	0.00878	35.5035	35.023	0.177389	0.85568
chrV	124211	124201	124241	10	54.3521	37.7911	2.29752	0.30143	38.6328	12.1366	9.14552	0.10305	23.8093	21.4968	2.93893	0.50488
chrV	156981	156981	157001	0	134.803	108.618	2.09692	0.31324	108.96	64.9026	6.42998	0.14629	24.5762	24.8861	0.1612	0.86216
chrV	558391	558391	558331	0	133.23	116.769	1.19932	0.38861	14.962	2.39161	7.40525	0.12863	27.7144	27.1161	0.312102	0.8099
chrV	-	64421	64421	0	0	14.8757	12.5229	0.07031	0	14.8757	12.5229	0.07031	59.6471	72.8667	9.64335	0.33007
chrV	457611	457611	-	0	58.8299	48.9206	1.05408	0.41481	66.1592	73.8646	0.739256	0.45257	41.4943	42.4642	0.339194	0.80166
chrV	542021	542031	542061	10	33.1894	69.6913	7.75313	0.1248	14.6229	46.9556	10.8506	0.08629	22.5892	23.6747	0.870004	0.68512
chrV	536801	536791	536861	10	136.701	138.772	0.363133	0.53086	0	41.3898	51.5718	0.0039	25.0429	28.3737	4.36473	0.44603
chrV	189771	189741	189681	30	65.7718	9.66017	31.8548	0.01463	0	8.44881	5.94877	0.15625	41.818	49.2082	6.60865	0.38347
chrV	490381	490391	490431	10	101.08	63.9062	5.16092	0.17551	0.777259	14.6026	12.5229	0.07031	24.0194	25.2828	0.988611	0.66763
chrV	533841	533851	533901	10	18.5654	60.8896	14.224	0.06031	0.143633	36.4339	43.5615	0.00683	24.7028	30.1032	9.45005	0.33308
chrV	312661	312651	-	10	20.1896	31.6894	2.03776	0.31687	66.1592	73.8646	0.739256	0.45257	37.2329	28.6792	-350	0.99999
chrV	132441	132421	132461	20	64.3835	61.4937	0.463376	0.51042	55.9381	19.6783	10.7529	0.08691	28.0781	25.5762	2.52228	0.52827
chrV	93071	93081	93011	10	82.3141	79.1304	0.460299	0.51107	37.4399	5.84823	18.0412	0.04243	46.9047	43.1683	2.07806	0.55737
chrV	443741	443781	443771	40	28.3877	64.0387	8.55074	0.11211	14.9384	54.986	14.8709	0.05818	66.6849	43.0008	-350	0.99999
chrV	561381	561381	561421	0	16.9655	18.049	0.466092	0.50986	0.608419	8.67178	5.94877	0.15625	16.7435	24.9154	35.1648	0.21368
chrV	178991	178981	178951	10	33.2668	64.091	6.13477	0.15115	0	17.0305	16.2172	0.05077	20.6982	22.8314	2.74625	0.51478
chrV	17231	17221	17201	10	35.5658	51.2467	2.24218	0.30454	0	31.3928	35.8411	0.01122	22.5474	24.1673	1.56527	0.5992
chrV	106431	106421	106421	10	48.5501	82.5207	5.36135	0.17113	41.5886	82.5207	7.99075	0.12211	23.0469	22.937	0.0559925	0.90685
chrV	361831	361831	361861	0	58.0344	41.0357	2.31295	0.30048	27.8243	7.01225	8.7267	0.11057	21.9308	20.0944	2.26884	0.5447
chrV	58731	58731	58761	0	131.937	102.311	2.56364	0.27908	95.6322	58.6774	5.31246	0.17218	24.5167	23.6533	0.595928	0.73477
chrV	378221	378211	-	10	43.7746	42.7881	0.349987	0.53357	66.1592	73.8646	0.739256	0.45257	20.1177	21.8542	2.07577	0.55752
chrV	-	154441	-	0	0	6.86137	4.07966	0.21093	66.1592	73.8646	0.739256	0.45257	16.6475	22.7758	22.4768	0.24234
chrV	570941	570981	571011	40	175.07	146.613	2.00016	0.31897	0	43.3303	54.8491	0.00316	26.1309	32.9764	16.7286	0.26188
chrV	394611	394621	-	10	56.5129	56.0893	0.328556	0.53835	66.1592	73.8646	0.739256	0.45257	41.6343	45.2218	2.0648	0.55822
chrV	337271	337271	337281	0	101.872	138.45	3.55962	0.23071	81.8819	128.719	6.03347	0.15275	20.6707	21.3673	0.535865	0.749
chrV	492921	492901	492871	20	49.0657	45.3108	0.581896	0.4766	0	13.4473	11.3449	0.08202	29.1698	29.515	0.149832	0.86703
chrV	-	255371	255371	0	0	29.0172	32.8437	0.01366	0	29.0172	32.8437	0.01366	62.0484	16.7559	-350	0.99999
chrV	230781	230761	230781	20	21.8509	5.82372	6.62072	0.14359	21.8509	0.656236	21.4658	0.03125	49.5117	34.6347	-350	0.99999
chrV	304511	-	304511	0	51.3758	0.683507	68.3327	0.00139	51.3758	0.683507	68.3327	0.00139	39.8441	27.6974	-350	0.99999
chrV	501121	501131	501211	10	140.002	110.463	2.53437	0.28065	0	17.7134	16.2172	0.05077	32.181	31.773	0.172703	0.85788
chrV	411011	411021	411001	10	37.8044	12.3639	8.42279	0.11347	29.2617	1.06448	32.0567	0.01457	37.3776	35.3167	1.14716	0.64608
chrV	320901	320901	320951	0	46.3636	63.8826	2.092	0.31353	0	9.95815	6.95302	0.13671	19.0331	22.2503	6.17068	0.39441
chrV	99721	99701	99671	20	60.7008	93.4559	4.34811	0.20035	13.8194	42.4074	9.58005	0.09924	21.7273	23.3484	1.65892	0.59046
chrV	419041	419041	419061	0	10.2313	32.8832	7.90105	0.12295	1.4716	25.7358	22.8579	0.02766	12.107	32.7427	191.334	0.13618
chrV	370061	370081	370031	20	44.7112	23.5656	4.25685	0.20272	29.4337	2.5697	21.2057	0.03285	22.344	48.7118	123.53	0.15018
chrV	-	528621	528621	0	0	58.8003	80.569	0.00081	0	58.8003	80.569	0.00081	62.0484	28.231	10.3729	0.32025
chrV	148881	148871	148841	10	59.2796	23.1711	9.88148	0.09691	31.9534	1.38777	31.45	0.01483	28.8008	31.2027	1.96841	0.56577
chrV	550291	-	550291	0	17.8233	0	16.2172	0.05077	17.8233	0	16.2172	0.05077	15.8144	10.2243	-350	0.99999
chrV	368031	368091	368011	60	42.7964	14.9552	8.58209	0.11185	27.3371	0	29.9032	0.01659	48.9352	24.8551	-350	0.99999
chrV	50581	50601	50581	20	9.99323	5.08486	1.45579	0.36599	9.99323	0	6.95302	0.13671	14.9917	11.1208	-350	0.99999
chrV	239001	239001	239031	0	6.77067	34.6	13.7927	0.06196	0.63941	19.5002	18.7993	0.03906	14.095	18.5165	17.2662	0.25966
chrV	460191	460201	460261	10	41.1159	74.8796	5.86925	0.16144	0.0930283	18.7049	17.4972	0.04491	56.5445	39.1327	-350	0.99999
chrV	288161	288171	288231	10	56.886	59.9168	0.447088	0.51364	9.97987	0	6.95302	0.13671	29.803	22.4918	-350	0.99999
chrV	75171	75171	75211	0	43.6479	22.9819	4.20318	0.20432	21.5262	0	21.4658	0.03125	25.1859	18.5411	-350	0.99999
chrV	-	263591	263591	0	0	38.1773	46.7329	0.00536	0	38.1773	46.7329	0.00536	38.8735	24.4804	-350	0.99999
chrV	91561	91601	91631	40	24.4066	21.4719	0.601959	0.47323	0	16.7523	14.9606	0.05663	51.438	40.671	12.976	0.29094
chrV	-	569071	569041	0	17.4954	37.178	4.8335	0.1887	0	21.0958	21.4658	0.03125	48.3322	48.9335	0.158443	0.86339
chrV	206251	206251	-	0	50.7438	46.603	0.555171	0.49347	66.1592	73.8646	0.739256	0.45257	18.4614	19.2894	0.789481	0.69829
chrV	484781	484781	-	0	103.296	101.992	0.362209	0.53112	66.1592	73.8646	0.739256	0.45257	23.1051	22.5586	0.350669	0.79836
chrV	271791	271771	271831	20	193.29	126.2	7.88043	0.12325	36.3856	0	43.5615	0.00683	25.023	23.7945	1.25008	0.63311
chrV	329141	329151	329191	10	102.461	112.811	0.794523	0.44512	5.51659	38.3717	19.7161	0.03723	25.0676	27.7309	2.87495	0.50828
chrV	460361	460361	-	0	5.8657	9.76988	1.125	0.39595	66.1592	73.8646	0.739256	0.45257	15.3584	52.0662	271.237	0.12554
chrV	476601	476601	-	0	19.2774	42.643	5.65111	0.16527	66.1592	73.8646	0.739256	0.45257	20.1635	23.0631	4.71904	0.43412
chrV	181691	181681	181641	10	46.4117	65.4472	2.40799	0.29576	0	19.4267	18.7993	0.03906	23.0391	29.125	12.9664	0.29098
chrV	331711	331711	331691	0	10.6727	37.7108	10.1418	0.09513	5.42206	27.6366	11.1932	0.08435	50.6652	22.9297	-350	0.99999
chrV	393461	393461	393511	0	88.5487	109.973	1.81663	0.33081	0	21.0687	21.4658	0.03125	19.0508	22.3536	6.43008	0.38803
chrV	34241	34231	34221	10	18.5777	31.0801	2.53836	0.28041	4.69646	20.1052	7.53784	0.12704	14.5221	15.2706	0.961482	0.67156
chrV	-	76701	76721	0	4.19089	30.4891	16.3829	0.04865	0.550555	21.9833	21.4658	0.03125	14.1463	18.1533	14.6005	0.27588
chrV	247241	247241	-	0	34.9853	39.0082	0.659438	0.46399	66.1592	73.8646	0.739256	0.45257	16.4981	19.3817	6.52091	0.38587
chrV	198091	198091	198041	0	27.5081	63.4683	8.68891	0.11087	0	17.5044	16.2172	0.05077	19.958	22.0319	2.78286	0.51284
chrV	386511	386501	386481	10	14.1194	31.8073	4.52191	0.19587	0.639066	13.9809	11.3449	0.08202	14.6865	17.5035	7.61694	0.36264
chrV	256931	256951	256901	20	62.9884	43.713	2.44873	0.28481	16.4074	0	14.9606	0.05663	26.6666	29.1634	2.35497	0.53875
chrV	443861	-	443901	0	44.9209	18.7422	6.71729	0.14223	30.1486	0	34.3355	0.01268	55.4688	61.4416	2.93142	0.50529
chrV	468441	468411	468481	30	61.6531	8.82428	30.6328	0.01606	44.814	2.39017	40.0634	0.00848	25.3011	26.9023	1.29384	0.62794
chrV	173531	173531	173561	0	47.0855	40.3881	0.877329	0.43514	0	21.215	21.4658	0.03125	23.648	22.194	1.363	0.62021
chrV	1501	1561	1551	60	196.672	191.84	0.438596	0.51525	105.895	187.504	12.3905	0.07415	44.9029	48.4685	3.87646	0.46318
chrV	494501	494491	494461	10	51.3641	68.4667	1.96488	0.32135	0.578378	11.6311	9.08008	0.10546	24.0879	26.4006	2.45016	0.53262
chrV	507971	-	507931	0	29.1763	37.4819	1.17931	0.39059	0.311895	24.7703	25.6079	0.02343	44.0386	50.0935	4.3642	0.44605
chrV	124391	124441	124441	50	11.2807	10.3453	0.46458	0.51018	0	10.3453	7.99793	0.12109	12.3578	55.4639	-350	0.99999
chrV	280041	280011	280001	30	16.1364	15.9877	0.363697	0.53079	0.00258912	11.2535	9.08008	0.10546	42.5066	24.8476	-350	0.99999
chrV	312811	312801	312761	10	82.3698	117.001	3.88687	0.22001	10.3116	34.4316	8.88137	0.10922	28.2026	28.7029	0.240104	0.83156
chrV	194131	194141	194201	10	199.681	125.636	9.21659	0.10252	0	9.23576	6.95302	0.13671	26.512	28.8941	3.00103	0.50204
chrV	394741	394721	394771	20	34.8433	47.721	1.70304	0.34735	0	28.9364	31.3661	0.01562	36.4806	49.2374	20.5295	0.24807
chrV	334761	334761	-	0	92.6167	86.6737	0.581446	0.47664	66.1592	73.8646	0.739256	0.45257	42.9417	43.7853	0.274924	0.82119
chrV	452091	452091	452151	0	124.492	98.2277	2.2816	0.30247	14.6446	0	12.5229	0.07031	25.2972	23.8043	1.27856	0.62974
chrV	449051	-	449001	0	11.4619	0	9.08008	0.10546	28.7248	0	31.3661	0.01562	66.3075	69.26	0.779865	0.69991
chrV	125531	125531	125501	0	51.2867	18.3588	9.97737	0.09625	16.1117	0	14.9606	0.05663	19.1197	15.5822	10.0911	0.32417
chrV	408491	408501	408521	10	61.4044	6.40501	38.2288	0.00949	51.7945	0.216107	68.3327	0.00139	21.2941	16.0711	-350	0.99999
chrV	426241	426201	426181	40	58.9574	15.1229	16.986	0.04716	48.8868	3.60043	37.054	0.01041	46.5346	47.5417	0.304021	0.81247
chrV	304651	304651	304681	0	104.886	63.5611	5.91386	0.1605	89.6107	36.3568	13.2893	0.06668	44.0947	42.1008	0.9319	0.67594
chrV	296461	296441	296391	20	62.3523	49.0367	1.5086	0.36186	0	17.0084	16.2172	0.05077	23.2751	26.2979	3.98522	0.45914
chrV	-	109741	109741	0	0	25.0594	27.0235	0.02049	0	25.0594	27.0235	0.02049	16.6475	37.7803	135.814	0.14736
chrV	420781	420771	420791	10	27.934	13.8359	3.27352	0.24125	21.6384	2.2842	14.1054	0.06079	24.6949	23.7334	0.686021	0.7169
chrV	402961	402951	-	10	51.2677	48.5636	0.481988	0.50669	66.1592	73.8646	0.739256	0.45257	21.4612	21.126	0.21044	0.84243
chrV	46001	46001	46041	0	92.6351	63.8599	3.43442	0.23521	0	11.3682	9.08008	0.10546	25.0037	24.0412	0.674787	0.71911
chrV	108051	-	-	0	7.64172	0	4.98931	0.17968	66.1592	73.8646	0.739256	0.45257	22.0174	62.0484	20.683	0.24751
chrV	9751	9741	9791	10	111.353	92.5248	1.56904	0.35734	18.5173	0	17.4972	0.04491	22.2404	20.0776	2.94675	0.50446
chrV	362011	362001	362051	10	84.1271	50.8184	5.12933	0.17611	0	8.65135	5.94877	0.15625	22.3637	21.0289	1.30059	0.62697
chrV	230941	230931	-	10	141.804	160.4	1.21859	0.38675	66.1592	73.8646	0.739256	0.45257	26.2377	25.9658	0.145205	0.86917
chrV	427551	427571	427631	20	70.9298	45.4212	3.57253	0.23028	0.548337	18.4736	17.4972	0.04491	45.3448	45.9442	0.169882	0.85893
chrV	3871	3851	3821	20	201.909	127.752	9.07592	0.10759	146.055	63.7214	18.4384	0.04145	28.7308	35.0518	14.8395	0.27416
chrV	255521	255531	255541	10	11.977	17.2704	1.20698	0.38789	0.407321	16.0914	14.9606	0.05663	11.53	24.2647	113.801	0.15264
chrV	575011	-	-	0	179.594	139.713	3.21789	0.25066	66.1592	73.8646	0.739256	0.45257	56.6742	58.0854	0.740595	0.70733
chrV	58921	58921	58881	0	63.9158	89.2037	2.92074	0.26279	22.2831	61.1251	11.4132	0.07931	22.3275	24.273	2.1067	0.55525
chrV	50731	50741	50771	10	30.5167	33.2687	0.541717	0.49578	1.15543	10.5682	7.36915	0.12898	14.9498	19.1342	14.3086	0.27862
chrV	411181	411191	411231	10	59.7697	48.6187	1.20087	0.38846	0.235312	21.0626	21.4658	0.03125	37.9351	44.454	6.30988	0.39097
chrV	26161	26161	26121	0	71.596	53.8439	1.98296	0.32028	29.9541	5.39787	12.7188	0.06925	22.5607	20.518	2.59932	0.52318
chrV	99891	99881	99911	10	50.7776	12.3448	15.7693	0.05275	42.8723	0	53.2055	0.00341	39.186	47.7787	9.4843	0.33253
chrV	501301	-	501301	0	35.4941	1.75425	33.524	0.0131	35.4941	1.75425	33.524	0.0131	57.2207	75.2597	17.3028	0.25948
chrV	83511	83521	-	10	23.1577	22.7295	0.374231	0.52844	66.1592	73.8646	0.739256	0.45257	27.3138	50.8743	81.6718	0.16561
chrV	116281	116331	116361	50	214.568	192.213	1.25218	0.38367	0	14.3059	12.5229	0.07031	24.5791	26.5794	2.50441	0.52936
chrV	529251	529251	529201	0	45.429	36.3883	1.15832	0.39253	0.481396	27.8699	29.9032	0.01659	39.9875	51.9003	15.7619	0.26623
chrV	-	263741	263741	0	0	14.1676	12.5229	0.07031	0	14.1676	12.5229	0.07031	22.7355	13.0901	-350	0.99999
chrV	566851	566851	566821	0	48.7973	67.0914	2.27067	0.30306	17.7218	45.3918	7.80327	0.12426	39.6518	28.4056	-350	0.99999
chrV	433841	433791	433841	50	17.3459	7.91453	2.84733	0.26634	17.3459	0	16.2172	0.05077	29.7976	50.3383	59.3687	0.18127
chrV	419401	419451	419451	50	37.4209	17.7598	4.69575	0.19182	0	17.7598	16.2172	0.05077	26.2012	50.9726	92.4157	0.16035
chrV	288331	288341	288371	10	17.5131	44.3916	7.52746	0.12717	0	26.2774	28.4555	0.01854	37.4322	19.8125	-350	0.99999
chrV	443981	444031	444071	50	46.4101	30.7341	2.42044	0.29504	0	29.6008	32.8437	0.01366	46.2718	56.1462	9.03629	0.33952
chrV	271951	271941	271961	10	29.4597	5.2548	13.009	0.06793	27.9217	1.465	25.4545	0.02387	16.6372	43.1369	177.031	0.13874
chrV	206421	206431	206461	10	75.6451	57.7295	1.91617	0.3243	36.4028	14.6049	6.1885	0.15031	39.6943	45.0994	4.29955	0.44821
chrV	280151	280161	-	10	56.9568	41.0924	1.96679	0.32117	66.1592	73.8646	0.739256	0.45257	49.992	28.8621	-350	0.99999
chrV	190041	190051	189971	10	51.0252	39.873	1.43172	0.36809	30.4828	1.29063	31.0228	0.0159	48.3865	41.069	6.69071	0.38157
chrV	-	345691	345691	0	0	29.029	32.8437	0.01366	0	29.029	32.8437	0.01366	25.7569	43.156	57.5343	0.18293
chrV	-	132701	132701	0	0	36.2294	43.5615	0.00683	0	36.2294	43.5615	0.00683	62.0484	17.2924	-350	0.99999
chrV	493151	493151	-	0	47.9667	70.6746	2.95766	0.26112	66.1592	73.8646	0.739256	0.45257	36.5161	28.8745	12.9899	0.29077
chrV	42881	42891	42841	10	75.4278	70.0417	0.596114	0.4741	22.61	6.13307	6.83323	0.14063	24.3091	28.3176	5.91371	0.40094
chrV	239201	239191	239191	10	6.8311	52.3123	28.3111	0.01962	5.18028	52.3123	33.9762	0.01288	16.8703	21.0475	11.6553	0.30498
chrV	476771	476781	476731	10	64.0629	64.4257	0.327947	0.53849	5.59153	28.9981	11.6077	0.07825	25.6124	38.9481	38.8273	0.20684
chrV	509541	509531	-	10	98.9753	99.3905	0.325769	0.53904	66.1592	73.8646	0.739256	0.45257	23.9116	23.6876	0.116758	0.87998
chrV	247401	247401	-	0	40.1493	37.749	0.495653	0.50398	66.1592	73.8646	0.739256	0.45257	17.3597	16.9212	0.381985	0.78968
chrV	157291	157291	157251	0	56.1544	55.7888	0.343613	0.53499	8.52132	0	5.94877	0.15625	34.6308	36.0414	0.691332	0.71599
chrV	68541	-	68541	0	71.9798	40.4639	5.30859	0.17231	71.9798	40.4639	5.30859	0.17231	36.437	38.7258	1.27775	0.62981
chrV	-	515341	-	0	0	7.81667	4.98931	0.17968	66.1592	73.8646	0.739256	0.45257	17.4919	46.2794	183.917	0.13753
chrV	34421	34411	34461	10	47.8405	104.876	12.1742	0.07532	0	26.8941	28.4555	0.01854	20.7757	23.5941	4.28222	0.44868
chrV	353911	353921	-	10	51.0223	50.9317	0.338146	0.53627	66.1592	73.8646	0.739256	0.45257	21.6205	23.8687	2.78243	0.51286
chrV	140921	140891	140931	30	82.7849	37.5732	9.94469	0.09642	72.0494	21.5911	17.4763	0.04603	26.6147	22.3247	7.62638	0.36249
chrV	388031	388021	388061	10	36.3977	24.8594	1.87049	0.32749	18.9562	3.66919	7.86475	0.12357	21.2292	18.74	4.14245	0.45318
chrV	-	221461	221461	0	0	8.96247	5.94877	0.15625	0	8.96247	5.94877	0.15625	62.0484	14.0618	-350	0.99999
chrV	222851	222831	222821	20	14.5441	33.5897	5.02752	0.17838	0.665939	21.3299	21.4658	0.03125	15.1067	16.2241	1.63858	0.59257
chrV	91781	91801	91871	20	88.1844	97.4027	0.794742	0.4451	0	18.6149	17.4972	0.04491	30.848	34.4338	3.32133	0.48702
chrV	312971	312961	-	10	50.6881	39.664	1.3286	0.37743	66.1592	73.8646	0.739256	0.45257	43.5904	55.4921	13.651	0.28441
chrV	542351	542371	542351	20	73.3607	53.9034	2.26804	0.30317	73.3607	35.2733	8.05576	0.11708	39.6255	25.1215	-350	0.99999
chrV	575121	575071	-	50	173.998	165.688	0.569837	0.49089	66.1592	73.8646	0.739256	0.45257	56.5817	58.4043	1.08424	0.65385
chrV	99991	99991	-	0	25.2897	21.7515	0.684169	0.46014	66.1592	73.8646	0.739256	0.45257	44.3795	40.6116	2.32319	0.54118
chrV	501401	501391	501451	10	56.7444	21.6859	9.66281	0.0985	33.128	0.296362	38.8919	0.00878	45.5865	35.9209	13.3231	0.2873
chrV	386671	386671	-	0	105.047	102.04	0.443064	0.51434	66.1592	73.8646	0.739256	0.45257	23.3003	23.4255	0.063218	0.90324
chrV	-	54831	54831	0	0.868332	32.7197	37.36	0.00976	0.868332	32.7197	37.36	0.00976	13.6866	23.244	60.5387	0.18007
chrV	-	452261	452261	0	0	18.5943	17.4972	0.04491	0	18.5943	17.4972	0.04491	62.0484	17.3077	-350	0.99999
chrV	304811	304761	304871	50	57.0226	49.8007	0.85896	0.43712	27.2109	0	29.9032	0.01659	57.3695	51.2096	3.50626	0.47931
chrV	165551	165551	-	0	32.0068	26.17	0.956319	0.42576	66.1592	73.8646	0.739256	0.45257	20.1728	27.3224	21.0401	0.24629
chrV	-	321201	321201	0	2.01671	10.1171	5.04729	0.17787	2.01671	10.1171	5.04729	0.17787	10.0252	11.1312	3.07311	0.49846
chrV	428871	428841	428831	30	20.1504	26.6726	1.08007	0.41198	3.69187	26.5924	14.2636	0.06021	20.4824	27.8278	21.5044	0.2448
chrV	22131	22131	22171	0	58.3711	83.5732	3.02602	0.25817	10.1004	33.2879	8.56326	0.112	24.4066	27.1062	3.0708	0.49853
chrV	345781	345791	345821	10	25.7634	38.8198	2.04727	0.31618	0	31.9948	35.8411	0.01122	42.3185	51.6488	9.57992	0.33111
chrV	362171	362181	362221	10	27.5562	48.4914	3.84415	0.22148	0	10.882	7.99793	0.12109	18.2562	17.717	0.469266	0.76486
chrV	149181	149191	-	10	50.3675	60.2015	1.09787	0.39884	66.1592	73.8646	0.739256	0.45257	31.5559	27.5317	4.8413	0.43077
chrV	198261	198261	-	0	57.5371	62.8714	0.597884	0.47388	66.1592	73.8646	0.739256	0.45257	20.0916	18.4527	2.17021	0.55102
chrV	337601	337601	337651	0	115.851	94.5194	1.74947	0.33504	0	10.5744	7.99793	0.12109	24.6398	21.8943	3.76856	0.46815
chrV	543691	543691	543651	0	77.8727	85.1664	0.71598	0.45576	5.72054	26.8153	9.97228	0.09625	22.1596	24.9065	3.6973	0.47116
chrV	403141	403131	403111	10	8.14988	39.2916	14.9094	0.05806	1.63223	28.8767	25.4605	0.02387	14.7712	32.4056	125.646	0.14974
chrV	50891	50881	50871	10	11.7914	15.3819	0.85114	0.43805	0.213825	9.71456	6.95302	0.13671	11.2314	32.3106	212.561	0.13297
chrV	83661	83651	83611	10	82.2503	72.0993	0.951023	0.42627	5.54663	39.1533	20.4965	0.03395	26.4597	37.9338	29.1058	0.22516
chrV	515021	515011	515001	10	6.81998	37.805	15.9136	0.05239	0.532842	25.2295	27.0235	0.02049	60.1724	52.4272	4.91692	0.42852
chrV	-	476881	476881	0	0	21.2223	21.4658	0.03125	0	21.2223	21.4658	0.03125	20.5857	38.3948	82.0346	0.16531
chrV	59091	59091	59061	0	148.974	124.654	1.73427	0.33608	69.561	29.7708	9.60932	0.09897	23.9523	22.4148	1.4591	0.60971
chrV	206551	206551	206631	0	76.9734	57.1681	2.14718	0.31024	0.385806	9.97225	6.95302	0.13671	45.6082	47.3099	0.611901	0.73106
chrV	280281	280311	280331	30	44.8225	32.0545	1.75107	0.33495	7.15006	27.5484	8.54723	0.11213	45.0807	32.8393	-350	0.99999
chrV	190171	-	190191	0	13.3926	0.930034	11.3449	0.08202	0.318149	2.1134	1.09528	0.40625	74.5758	78.093	0.843369	0.68918
chrV	-	255711	-	0	0	11.7473	9.08008	0.10546	66.1592	73.8646	0.739256	0.45257	62.0484	36.0488	4.55355	0.43967
chrV	370401	370391	370411	10	15.0911	7.92785	2.11918	0.31199	9.21096	0	6.95302	0.13671	14.6197	36.2218	162.619	0.14169
chrV	26341	26321	-	20	181.192	145.8	2.67414	0.27418	1.70369	47.8983	50.7117	0.00415	26.3667	27.6547	1.15942	0.64461
chrV	214761	214751	214691	10	102.083	81.4198	1.92712	0.32357	21.1502	2.99135	11.8207	0.07699	25.3659	23.1172	2.50432	0.52936
chrV	354081	354091	354121	10	18.5293	48.5805	8.50789	0.11263	0	27.923	29.9032	0.01659	14.7921	20.882	26.8498	0.23038
chrV	-	312291	312291	0	0	18.5289	17.4972	0.04491	0	18.5289	17.4972	0.04491	62.0484	18.1551	-350	0.99999
chrV	330731	330741	330781	10	86.6202	101.574	1.23801	0.38506	13.156	38.2577	8.20654	0.11541	24.4112	25.1706	0.482307	0.76183
chrV	419571	419581	-	10	44.4314	30.5915	2.06435	0.31514	66.1592	73.8646	0.739256	0.45257	25.6587	35.7851	25.0357	0.23537
chrV	239351	239381	239391	30	14.5416	13.1463	0.468676	0.50943	1.65633	10.4616	5.84617	0.16184	16.5326	13.7274	8.4692	0.34798
chrV	9981	9971	10001	10	74.0227	102.916	3.07949	0.25615	1.57342	28.8806	25.898	0.02229	21.843	24.6118	3.83352	0.46528
chrV	1791	1791	-	0	79.2632	114.861	4.01208	0.21639	0	0	0	0.75	63.4726	50.9073	-350	0.99999
chrV	-	517891	-	0	0	6.22935	4.07966	0.21093	66.1592	73.8646	0.739256	0.45257	16.6475	47.6566	211.226	0.13324
chrV	427781	427791	427711	10	83.8865	66.7447	1.63544	0.35248	37.2236	0	45.1415	0.00585	38.4133	28.3501	-350	0.99999
chrV	128641	128641	-	0	8.12107	12.0033	1.15614	0.39276	66.1592	73.8646	0.739256	0.45257	14.2357	17.0479	8.00284	0.35595
chrV	329481	329481	329431	0	71.5277	93.6583	2.20499	0.30676	1.62218	42.5665	44.4351	0.00628	24.2668	30.1692	11.2824	0.30967
chrV	485131	485131	485171	0	74.5132	114.338	5.08416	0.17713	0	19.4305	18.7993	0.03906	21.325	22.4175	0.952933	0.67284
chrV	509711	509711	-	0	127.574	121.273	0.549126	0.4945	66.1592	73.8646	0.739256	0.45257	24.6144	24.6691	0.0252263	0.92232
chrV	157461	157471	157431	10	29.44	32.2716	0.553923	0.49365	0.634658	11.9586	9.08008	0.10546	20.4695	21.2188	0.598473	0.73414
chrV	247581	247581	247521	0	100.02	107.603	0.647808	0.46587	0	12.3045	10.1966	0.09375	23.2919	24.5179	0.98925	0.66749
chrV	198431	198431	198471	0	57.7803	120.361	12.5506	0.07009	1.54824	42.0093	45.275	0.00572	18.7452	24.6293	17.2549	0.25968
chrV	436001	435991	-	10	91.9499	95.6808	0.455866	0.51197	66.1592	73.8646	0.739256	0.45257	32.5257	26.9103	8.73642	0.34366
chrV	345891	-	-	0	10.2146	4.86774	1.94114	0.32281	66.1592	73.8646	0.739256	0.45257	45.6869	36.4137	12.1924	0.29917
chrV	108901	108901	108881	0	25.0978	14.6254	2.3431	0.29923	13.5206	3.00587	5.45873	0.16899	27.6083	29.1164	1.04328	0.6594
chrV	313131	313101	313041	30	93.4702	62.6603	3.87878	0.22025	1.91838	12.504	6.88596	0.13981	31.4222	40.2396	14.286	0.27876
chrV	78131	78151	-	20	155.997	169.973	0.853125	0.43776	66.1592	73.8646	0.739256	0.45257	25.6784	26.0294	0.210861	0.84231
chrV	395061	395071	395041	10	58.9295	28.6596	6.33322	0.14806	41.2885	8.85281	15.1155	0.05484	20.6701	18.0755	4.7051	0.43461
chrV	468791	468771	468791	20	28.4655	6.29115	10.4143	0.08944	28.4655	0	31.3661	0.01562	32.2267	40.7409	12.9712	0.29098
chrV	460601	460621	460581	20	142.408	108.96	2.98743	0.25985	118.756	74.8208	5.8165	0.16241	42.778	42.9263	0.0504137	0.90916
chrV	216031	216021	215981	10	105.41	102.545	0.420784	0.51907	3.66499	23.4353	11.7783	0.07718	22.9785	23.4013	0.250534	0.82851
chrV	315671	315651	315641	20	26.1311	58.7945	7.63392	0.126	10.7973	55.5078	21.5847	0.03049	21.5413	22.3011	0.569308	0.74061
chrV	67211	67231	-	20	55.0205	43.992	1.3426	0.37602	66.1592	73.8646	0.739256	0.45257	23.7302	24.1456	0.236102	0.833
chrV	165701	165711	165671	10	25.3116	31.6041	0.951147	0.42627	2.34143	24.5797	16.9296	0.04726	23.1785	40.8129	68.3282	0.17413
chrV	399961	399981	399921	20	147.338	92.6089	7.14777	0.13147	57.1019	17.7326	13.4896	0.06595	33.3985	29.7084	4.99484	0.42607
chrV	321351	321361	321371	10	15.0058	26.1464	2.47776	0.28328	4.15547	22.7913	9.9071	0.09673	14.2165	18.8937	18.672	0.2541
chrV	190281	190271	-	10	55.1233	47.4023	0.916102	0.43055	66.1592	73.8646	0.739256	0.45257	36.11	35.8038	0.104297	0.88505
chrV	471351	471341	-	10	87.4964	70.7857	1.57621	0.35671	66.1592	73.8646	0.739256	0.45257	40.864	49.8347	9.49327	0.33239
chrV	407181	407181	-	0	23.4625	28.6022	0.825757	0.44113	66.1592	73.8646	0.739256	0.45257	14.5359	14.9208	0.392784	0.78671
chrV	-	304981	304981	0	0	8.30825	5.94877	0.15625	0	8.30825	5.94877	0.15625	48.4527	41.0562	6.84705	0.37806
chrV	452441	452431	452421	10	17.0847	37.6453	5.05489	0.17772	1.17407	20.0884	18.7309	0.04086	16.6032	21.222	14.1416	0.27991
chrV	403291	403291	403261	0	38.1766	52.954	1.87649	0.32716	0	14.7299	12.5229	0.07031	25.8101	31.2943	9.00443	0.33995
chrV	231261	231281	231301	20	57.1045	62.2849	0.630327	0.46847	14.5087	3.1915	5.84751	0.16183	22.2454	21.2826	0.799131	0.6967
chrV	264031	264041	264061	10	14.8761	8.46435	1.57544	0.35678	8.83532	0.892531	5.94877	0.15625	18.6054	12.6643	-350	0.99999
chrV	411491	411501	411451	10	29.2547	52.5633	4.29853	0.20161	18.3165	44.644	6.98786	0.13364	42.5672	30.5651	-350	0.99999
chrV	149351	149341	149301	10	109.667	148.339	3.68501	0.22652	13.0463	54.0999	17.3034	0.04644	23.6557	25.1884	1.39105	0.61739
chrV	255851	255841	255791	10	11.0145	39.6433	10.882	0.08607	0	29.5126	32.8437	0.01366	15.1903	29.8315	94.9511	0.1592
chrV	83821	83801	83751	20	96.8182	97.3241	0.331917	0.53771	0	28.3425	31.3661	0.01562	34.6225	40.518	6.21822	0.39306
chrV	51061	51071	51101	10	66.9825	45.8567	2.69788	0.27322	12.561	0.925564	10.1966	0.09375	19.4075	18.6859	0.643681	0.72528
chrV	124791	124791	124851	0	60.5041	79.4241	2.02643	0.3174	7.76813	31.8463	10.1883	0.09473	25.0208	27.2706	2.21265	0.54841
chrV	444281	444311	444361	30	36.473	51.1834	2.04786	0.31611	0	20.0139	20.1225	0.03515	49.1086	49.0136	0.0218156	0.92387
chrV	26491	26471	26471	20	45.5833	43.9618	0.398932	0.52363	1.03084	43.9618	54.2819	0.00326	26.615	55.2634	109.857	0.15423
chrV	550781	550781	550821	0	80.9855	82.5178	0.370468	0.52912	0	23.7372	24.2093	0.02538	24.218	24.3447	0.0614877	0.90402
chrV	158771	158771	-	0	139.666	143.281	0.434094	0.51632	66.1592	73.8646	0.739256	0.45257	23.7371	24.3118	0.350289	0.79849
chrV	116611	116651	116651	40	33.1604	52.5456	3.04262	0.25755	0	52.5456	70.0571	0.00133	37.083	50.6161	22.0866	0.24342
chrV	409921	409911	-	10	36.2064	27.7051	1.28133	0.38115	66.1592	73.8646	0.739256	0.45257	18.7999	18.1366	0.598055	0.73426
chrV	419721	419731	-	10	7.24145	22.6802	5.62846	0.16571	66.1592	73.8646	0.739256	0.45257	48.6351	45.7945	1.25494	0.63269
chrV	429151	429161	429101	10	57.3872	24.116	8.44596	0.11327	19.531	2.13398	12.6828	0.06943	30.8365	23.4192	-350	0.99999
chrV	1931	1921	-	10	121.674	94.4597	2.4335	0.29439	0	0	0	0.75	46.6346	55.6264	11.1211	0.31162
chrV	280461	280461	280401	0	66.7042	48.8197	2.10966	0.3126	19.8785	0	18.7993	0.03906	42.1285	27.4269	-350	0.99999
chrV	477071	477071	-	0	74.6064	73.7874	0.337913	0.53627	66.1592	73.8646	0.739256	0.45257	24.1369	23.6589	0.280598	0.81953
chrV	524611	524671	524671	60	17.6168	36.7504	4.42719	0.19837	12.0697	36.7504	8.19411	0.11551	49.7683	33.1249	-350	0.99999
chrV	507811	507821	507771	10	37.5293	20.6992	3.38513	0.23727	26.993	0	28.4555	0.01854	41.621	46.8027	3.71362	0.47048
chrV	27631	27631	27591	0	104.765	73.2768	3.54306	0.23129	5.91055	30.9926	12.4735	0.07369	25.1939	25.1167	0.0352289	0.91698
chrV	436131	436121	436141	10	31.7159	8.96484	8.69621	0.11085	26.3056	0	28.4555	0.01854	48.297	43.8632	2.65621	0.52008
chrV	370231	370221	370161	10	63.716	58.6311	0.588026	0.47546	0.0598196	9.16861	6.95302	0.13671	28.8197	31.8393	2.81292	0.51179
chrV	509871	509861	509851	10	28.7779	11.4066	5.03986	0.17805	23.5658	5.62751	8.11971	0.11638	18.9235	51.1408	190.975	0.13626
chrV	540021	540021	-	0	41.4267	31.4164	1.38998	0.37161	66.1592	73.8646	0.739256	0.45257	29.6628	23.6786	12.0561	0.30043
chrV	542641	542631	-	10	25.6483	23.5331	0.478695	0.50741	66.1592	73.8646	0.739256	0.45257	36.4594	22.0711	-350	0.99999
chrV	288691	288671	288621	20	138.37	178.191	3.28086	0.24101	4.2335	29.8094	15.3978	0.05395	24.6169	25.5677	0.808825	0.6949
chrV	485301	485291	485311	10	40.3026	38.3672	0.447993	0.5135	27.3589	4.58905	12.8746	0.0685	33.1999	17.9481	-350	0.99999
chrV	559031	559021	559061	10	49.1502	53.6981	0.580577	0.4768	15.1799	0	13.7287	0.0625	36.4089	21.6496	-350	0.99999
chrV	182201	182201	182161	0	87.5704	101.574	1.14914	0.39347	21.1992	55.8272	9.58516	0.0992	23.2611	26.8881	5.37984	0.41562
chrV	165821	165841	165881	20	14.2513	34.1762	5.60432	0.16614	0	19.6291	18.7993	0.03906	53.6091	29.5774	-350	0.99999
chrV	206791	206791	-	0	78.5815	42.4914	6.44698	0.14604	66.1592	73.8646	0.739256	0.45257	38.903	35.7849	2.09971	0.55594
chrV	526281	526281	526231	0	85.9496	49.9184	5.65091	0.16528	0	10.0025	7.99793	0.12109	25.5064	27.7155	2.08572	0.55684
chrV	296911	296901	296851	10	36.0651	37.3716	0.402865	0.52269	4.46342	24.821	10.8063	0.08653	46.2136	52.3926	4.16565	0.45242
chrV	34771	34771	34741	0	158.995	110.669	5.03332	0.17817	105.615	57.8466	8.04767	0.1172	25.872	23.8607	2.22571	0.54752
chrV	313301	313301	313241	0	85.0346	62.9311	2.48119	0.28311	0	17.372	16.2172	0.05077	35.3885	37.1467	0.909063	0.67911
chrV	232441	232431	-	10	12.8753	15.8992	0.646912	0.46609	66.1592	73.8646	0.739256	0.45257	15.0655	15.7425	0.792683	0.69774
chrV	567261	567251	567301	10	24.362	42.0125	3.3951	0.23683	7.42892	34.4853	12.6586	0.06957	53.6181	49.627	1.85343	0.5747
chrV	190431	190441	190391	10	44.9177	54.6468	1.09853	0.39876	0.0493927	20.875	20.1225	0.03515	43.3365	45.6009	0.976395	0.66965
chrV	337891	337931	337871	40	153.24	169.334	1.01759	0.4187	20.1719	55.4246	10.3591	0.0898	25.5375	25.1882	0.212555	0.84116
chrV	452581	452591	-	10	99.4372	84.4681	1.26826	0.38217	66.1592	73.8646	0.739256	0.45257	25.6662	27.3644	1.38189	0.61816
chrV	561181	561181	561241	0	61.2143	67.4335	0.680626	0.46067	0	19.6872	18.7993	0.03906	26.7055	27.4135	0.392836	0.78671
chrV	321521	321511	321491	10	12.7725	17.5398	1.01114	0.41948	0.913207	11.4257	9.08008	0.10546	12.9117	19.3248	36.1744	0.21175
chrV	215031	215031	-	0	104.787	134.8	2.58605	0.278	66.1592	73.8646	0.739256	0.45257	23.4755	22.9937	0.293211	0.81567
chrV	83961	83961	83901	0	125.947	125.119	0.318314	0.54032	3.87493	31.5482	18.2246	0.0419	35.407	35.595	0.0634163	0.90312
chrV	-	395261	395261	0	0	8.41122	5.94877	0.15625	0	8.41122	5.94877	0.15625	62.0484	11.1325	-350	0.99999
chrV	184661	184681	184711	20	47.599	29.7215	2.90635	0.26343	0	11.3876	9.08008	0.10546	20.3385	16.0761	13.0715	0.2899
chrV	234661	234641	-	20	126.002	135.374	0.704369	0.45713	66.1592	73.8646	0.739256	0.45257	26.8381	29.2301	2.36095	0.53848
chrV	280581	280591	280581	10	37.001	6.59801	16.3662	0.04868	37.001	1.39074	39.8634	0.0085	44.2335	46.1075	0.729033	0.70928
chrV	149511	149501	149551	10	83.2971	48.1522	5.7377	0.16376	24.4253	2.46959	16.4044	0.04856	22.5803	19.3483	6.04135	0.39814
chrV	24291	24251	24291	40	24.9878	22.6824	0.468026	0.50952	24.9878	6.88132	7.10582	0.13217	26.0145	23.3379	3.25657	0.4899
chrV	411661	411671	411641	10	12.4573	26.1368	3.62344	0.22868	2.60489	12.5781	5.43233	0.16952	14.0654	16.1841	5.09837	0.42336
chrV	555181	555131	555131	50	26.5463	36.0013	1.5001	0.36247	0	36.0013	43.5615	0.00683	35.3145	45.5471	15.0594	0.27197
chrV	305171	305171	305091	0	88.2164	31.1419	16.6516	0.04787	0	12.4471	10.1966	0.09375	42.6068	55.2782	16.2132	0.26412
chrV	-	383601	383601	0	0	52.4441	70.0571	0.00133	0	52.4441	70.0571	0.00133	40.8451	37.7527	1.91281	0.56989
chrV	116761	116811	116821	50	208.459	249.395	2.54889	0.27992	0	246.145	485.754	2e-05	18.9293	30.4552	81.4737	0.16577
chrV	-	410061	410061	0	0	31.3598	35.8411	0.01122	0	31.3598	35.8411	0.01122	62.0484	19.6175	-350	0.99999
chrV	554671	554691	554741	20	99.318	64.8666	4.50478	0.19638	11.1514	1.43929	7.35715	0.12917	26.4111	25.415	0.655555	0.72298
chrV	550941	550941	-	0	51.9396	63.5227	1.23665	0.38518	66.1592	73.8646	0.739256	0.45257	19.3054	20.9938	2.11943	0.55447
chrV	419871	419861	419801	10	52.7345	65.5885	1.3652	0.37383	0	38.6344	46.7329	0.00536	27.7384	37.7904	21.8155	0.24412
chrV	43041	43031	43001	10	58.514	70.4325	1.208	0.38775	6.24886	34.3021	14.7928	0.05848	20.8823	27.0981	15.8025	0.26602
chrV	108581	108581	-	0	29.334	24.0682	0.868896	0.43593	66.1592	73.8646	0.739256	0.45257	25.193	25.8483	0.383288	0.78934
chrV	564471	564451	564411	20	46.301	32.8088	1.94117	0.32281	0	12.2116	10.1966	0.09375	22.4508	25.5569	4.42271	0.44417
chrV	485421	485421	-	0	44.2075	46.0327	0.44747	0.51354	66.1592	73.8646	0.739256	0.45257	28.6234	19.6361	-350	0.99999
chrV	-	18481	-	0	0	6.73407	4.07966	0.21093	85.1203	21.1335	25.4946	0.02384	16.6475	44.1024	184.763	0.1374
chrV	-	231091	231091	0	0	14.3842	12.5229	0.07031	0	14.3842	12.5229	0.07031	62.0484	14.6346	-350	0.99999
chrV	329781	329811	329901	30	35.9876	30.7452	0.713993	0.45601	33.1204	0	38.8919	0.00878	61.0153	37.7266	-350	0.99999
chrV	105481	105491	105511	10	32.3119	12.7776	5.77454	0.163	28.284	4.54272	13.7864	0.06196	33.3314	54.333	51.8636	0.18858
chrV	2111	2151	2021	40	174.933	162.406	0.767164	0.44857	3.05856	39.7618	29.7857	0.01761	36.4176	51.5062	55.3559	0.18482
chrV	444481	444481	444531	0	55.3127	45.9368	1.08454	0.41156	13.1188	2.27815	6.85295	0.1404	30.1148	34.8987	5.55053	0.41084
chrV	436291	436321	436251	30	44.7191	71.1355	3.97368	0.21753	0.0449302	10.9909	7.99793	0.12109	25.5547	29.8958	6.19911	0.39374
chrV	-	346181	346181	0	0	31.4547	35.8411	0.01122	0	31.4547	35.8411	0.01122	16.6475	34.7657	111.815	0.15337
chrV	10311	10311	10271	0	59.8395	45.9069	1.58319	0.35621	37.4449	8.57029	12.8798	0.0685	22.6797	20.2011	3.63731	0.4738
chrV	206921	206931	206881	10	18.4101	14.8132	0.775761	0.44739	18.1847	0	17.4972	0.04491	36.2726	48.7829	20.0841	0.24922
chrV	542801	542791	542821	10	66.8943	44.6638	2.96674	0.2607	54.8511	22.1297	8.52554	0.1124	27.5732	24.1641	4.55924	0.43942
chrV	288851	288841	-	10	39.0648	59.1734	2.95287	0.26139	66.1592	73.8646	0.739256	0.45257	17.0561	20.486	8.23808	0.35198
chrV	-	203021	203021	0	0	24.3795	25.6079	0.02343	0	24.3795	25.6079	0.02343	16.6475	33.3553	100.599	0.15718
chrV	567381	567351	567421	30	62.0421	50.2327	1.34132	0.37618	19.5067	0	18.7993	0.03906	34.5689	46.1612	19.2068	0.25206
chrV	26711	26711	26751	0	111.536	122.998	0.824523	0.44129	13.8687	65.3531	23.2843	0.02734	23.8926	25.6021	1.55378	0.60027
chrV	378971	378981	-	10	80.0265	70.4405	0.932501	0.42835	66.1592	73.8646	0.739256	0.45257	22.9167	23.4016	0.2967	0.81462
chrV	403551	403561	403611	10	111.105	83.9955	2.69269	0.27346	10.7267	0	7.99793	0.12109	24.1362	25.6562	1.2855	0.62881
chrV	272481	272501	272511	20	13.4185	26.0361	3.14403	0.25357	0	21.7648	21.4658	0.03125	13.705	20.6157	37.0097	0.20994
chrV	54971	54981	54991	10	10.9854	30.1263	6.2413	0.14939	0.566367	28.6081	31.3661	0.01562	11.4817	32.6557	208.612	0.13363
chrV	523541	523531	523501	10	52.9925	59.4553	0.734421	0.45326	7.18733	29.8054	9.73468	0.09794	19.6892	21.2115	1.75102	0.58294
chrV	526441	526421	526391	20	28.8785	37.4341	1.22878	0.38574	0	22.1039	22.8283	0.02831	32.0275	25.9256	10.7016	0.31646
chrV	313451	313441	313501	10	63.8118	40.6561	3.36512	0.238	3.37314	14.2841	5.55981	0.16696	42.2211	50.9927	8.65985	0.34482
chrV	133231	133211	133261	20	24.5483	46.2469	4.4404	0.19806	5.10681	25.3685	10.3213	0.09005	24.428	28.7389	6.61155	0.38338
chrV	-	305861	305861	0	0	11.6907	9.08008	0.10546	0	11.6907	9.08008	0.10546	62.0484	13.1955	-350	0.99999
chrV	34931	34931	34881	0	150.52	111.766	3.62189	0.22872	46.1176	4.25492	31.6624	0.01474	24.7749	22.4487	2.9199	0.50588
chrV	67701	67691	67711	10	30.0828	6.38749	11.6279	0.0781	28.2309	0	31.3661	0.01562	50.8216	48.0148	1.15064	0.64575
chrV	-	387191	387191	0	0	8.55477	5.94877	0.15625	0	8.55477	5.94877	0.15625	62.0484	11.4918	-350	0.99999
chrV	448191	448191	448151	0	70.4347	113.233	5.94397	0.15998	12.5312	58.6008	20.7014	0.03366	22.9931	25.4132	2.83706	0.51029
chrV	157821	157821	157871	0	83.8147	103.206	1.73832	0.33584	1.15163	9.70448	6.39922	0.14683	24.204	26.087	1.76406	0.58171
chrV	182401	182401	-	0	43.7993	42.0588	0.395119	0.5244	66.1592	73.8646	0.739256	0.45257	23.7625	20.7354	4.83538	0.43091
chrV	321671	321681	321721	10	67.2022	22.5058	14.0425	0.06104	25.5044	0	27.0235	0.02049	22.8915	17.7536	15.0515	0.27245
chrV	-	190601	190571	0	10.3897	5.72819	1.48963	0.36331	15.2745	2.09564	9.033	0.10795	74.4801	81.9539	2.62115	0.52211
chrV	223371	-	223371	0	27.6317	0	29.9032	0.01659	27.6317	0	29.9032	0.01659	20.0699	62.0484	26.066	0.2324
chrV	215181	215201	-	20	177.533	146.099	2.23853	0.30478	66.1592	73.8646	0.739256	0.45257	25.2374	25.0522	0.106413	0.88428
chrV	414061	414051	414011	10	95.6481	109.61	1.09343	0.41076	0	33.5035	38.8919	0.00878	21.6982	22.592	0.702315	0.7141
chrV	-	48901	48901	0	0	35.2985	41.9929	0.00732	0	35.2985	41.9929	0.00732	41.7562	46.276	2.96992	0.50339
chrV	501911	501911	501941	0	71.1928	58.0217	1.37679	0.3728	23.3594	1.92187	17.7834	0.04307	26.8156	26.3074	0.265604	0.82404
chrV	108701	108711	108731	10	5.43726	10.3601	1.6288	0.35297	0	8.17435	5.94877	0.15625	39.9915	49.8163	11.4827	0.30694
chrV	14021	14011	-	10	51.5067	52.8658	0.36053	0.53155	0	0	0	0.75	20.3046	20.7947	0.349068	0.79889
chrV	84131	84121	84071	10	96.079	117.633	1.77739	0.33331	1.28251	19.8977	16.7546	0.04773	23.298	31.4964	20.7768	0.24718
chrV	231591	231581	231531	10	58.0793	52.804	0.669784	0.46252	0.565734	8.98476	5.94877	0.15625	23.4817	24.2568	0.521032	0.75232
chrV	18601	-	-	0	6.97209	3.57567	1.14703	0.39373	25.8121	35.1071	1.47742	0.36431	12.2039	29.4698	154.638	0.14324
chrV	338091	338081	338121	10	55.9754	123.917	14.4803	0.05958	1.24996	43.599	50.6917	0.00415	18.9605	23.0169	9.12562	0.3383
chrV	370861	370841	370901	20	46.2422	35.3418	1.45992	0.36565	24.4465	1.54304	21.1249	0.03299	36.539	28.3248	15.0515	0.27245
chrV	239791	239781	239731	10	58.3765	81.1277	2.69386	0.27343	6.6173	33.778	13.3505	0.0665	21.517	24.2501	3.84332	0.46479
chrV	491891	491891	491841	0	70.9263	61.7433	0.874723	0.43534	18.8148	0.517176	17.4972	0.04491	22.9542	21.9718	0.785579	0.69866
chrV	-	371331	371331	0	0	25.3736	27.0235	0.02049	0	25.3736	27.0235	0.02049	62.0484	18.1497	-350	0.99999
chrV	174261	174281	174301	20	26.1425	43.549	3.05234	0.25721	2.63485	22.037	13.8292	0.06184	17.2118	19.7787	5.01344	0.4255
chrV	-	41641	41581	0	10.8425	29.7142	5.89529	0.16095	0	14.922	12.5229	0.07031	38.5544	37.4712	0.438399	0.77375
chrV	452791	452791	452751	0	49.7961	83.4363	5.20838	0.17449	0	30.7931	34.3355	0.01268	17.885	21.8427	9.65982	0.3299
chrV	116921	116941	116951	20	85.1502	82.7426	0.426442	0.51784	0	74.4995	109.823	0.00033	13.1657	36.7893	202.301	0.13459
chrV	428221	428221	428281	0	61.3512	78.2031	1.76746	0.33391	10.2636	28.3248	5.89794	0.16085	48.216	41.5025	5.69848	0.40718
chrV	378571	-	-	0	6.32383	0	4.07966	0.21093	66.1592	73.8646	0.739256	0.45257	18.3357	62.0484	32.2927	0.21858
chrV	416801	416791	416841	10	86.9092	57.1732	3.83701	0.22171	42.6291	3.12015	32.8548	0.01334	23.2897	19.9602	6.03263	0.39838
chrV	51401	51411	51451	10	83.4584	69.8738	1.26157	0.38272	25.0877	0	27.0235	0.02049	23.2957	19.1714	9.21294	0.33694
chrV	209271	209281	-	10	93.1707	78.0714	1.36131	0.37411	66.1592	73.8646	0.739256	0.45257	25.4198	24.4062	0.709695	0.71269
chrV	362701	362721	362761	20	37.2865	83.4797	10.4555	0.08905	0	46.9747	59.8378	0.00231	19.232	23.4473	9.50068	0.3323
chrV	346321	346341	346371	20	40.1329	68.9775	4.66118	0.19292	3.98404	42.8947	28.6564	0.01833	22.8179	27.0675	7.23911	0.37008
chrV	142371	142371	-	0	24.8401	30.8401	0.88757	0.43376	66.1592	73.8646	0.739256	0.45257	22.0533	19.7449	3.36485	0.48488
chrV	534741	-	534741	0	26.7021	0	28.4555	0.01854	26.7021	0	28.4555	0.01854	37.5143	62.0484	3.90082	0.46226
chrV	477401	477401	-	0	82.7931	82.364	0.312746	0.54126	66.1592	73.8646	0.739256	0.45257	26.0396	35.6437	22.4104	0.24251
chrV	248031	248051	248111	20	136.751	135.658	0.332063	0.53771	0	11.1624	9.08008	0.10546	28.2732	27.844	0.215304	0.84008
chrV	2281	2301	-	20	180.015	155.466	1.61251	0.35406	0	0	0	0.75	39.746	46.8376	11.4221	0.30755
chrV	485611	485611	-	0	52.811	49.3069	0.497671	0.5036	66.1592	73.8646	0.739256	0.45257	20.9407	20.369	0.42253	0.7779
chrV	20861	20811	20921	50	77.4097	59.5216	1.90866	0.32477	54.3609	13.3576	16.8722	0.04741	52.3032	51.7162	0.143688	0.86973
chrV	461041	-	461031	0	16.4956	0.56353	14.9606	0.05663	16.3824	0.541448	14.9606	0.05663	43.3768	28.3249	-350	0.99999
chrV	559351	559361	-	10	72.038	77.6055	0.591402	0.47492	66.1592	73.8646	0.739256	0.45257	22.514	23.322	0.582634	0.73758
chrV	305401	305351	305301	50	31.1699	53.8078	3.88683	0.22001	0.199569	46.4993	59.8378	0.00231	55	49.2185	3.37208	0.48461
chrV	10491	10501	10511	10	10.1465	20.577	2.72525	0.27199	0.994776	10.6215	7.99793	0.12109	49.1921	49.9187	0.193576	0.84958
chrV	289021	289021	288971	0	80.3265	86.6251	0.615493	0.47108	0	15.2387	13.7287	0.0625	23.6889	24.1754	0.286195	0.81783
chrV	76031	76041	-	10	25.2259	30.4486	0.832153	0.44018	66.1592	73.8646	0.739256	0.45257	17.2722	48.1291	201.039	0.13476
chrV	436481	436491	436461	10	41.234	16.525	6.95537	0.13396	34.4977	9.09145	10.2853	0.09028	22.6623	19.9144	4.40964	0.44474
chrV	379141	379151	379211	10	133.227	136.872	0.416444	0.51998	1.84471	18.9557	12.7918	0.06884	25.6035	30.4013	7.31071	0.36859
chrV	106881	106871	106821	10	183.538	137.401	4.05765	0.21515	8.89886	0	5.94877	0.15625	24.9708	24.4702	0.33999	0.8015
chrV	403721	403731	-	10	106.48	90.0375	1.35358	0.3749	66.1592	73.8646	0.739256	0.45257	32.0305	31.6213	0.165922	0.86055
chrV	26891	26871	26841	20	198.803	128.886	8.19682	0.1155	146.591	61.7117	19.6215	0.03745	27.5354	27.5409	0.00285165	0.935
chrV	125201	125171	125121	30	93.1799	58.9505	4.80237	0.18934	0	26.039	28.4555	0.01854	34.8365	34.9645	0.0423025	0.91345
chrV	160131	-	160091	0	94.8183	34.9453	16.3736	0.04868	41.7726	0.753442	51.5718	0.0039	42.367	38.5996	2.55494	0.52608
chrV	272661	272671	-	10	104.376	104.926	0.310993	0.54151	66.1592	73.8646	0.739256	0.45257	24.4135	23.8788	0.317954	0.80799
chrV	-	133401	133401	0	0.392142	30.9822	34.3355	0.01268	0.392142	30.9822	34.3355	0.01268	15.1699	22.9604	38.0763	0.20805
chrV	330011	-	330011	0	8.43727	0	5.94877	0.15625	8.43727	0	5.94877	0.15625	45.0812	62.0484	1.69405	0.58772
chrV	192901	192901	-	0	120.012	93.7952	2.40364	0.29601	66.1592	73.8646	0.739256	0.45257	24.1211	21.1539	4.52738	0.44044
chrV	387361	387361	387411	0	48.5374	77.2722	4.21777	0.20394	0.897078	12.2494	10.1966	0.09375	20.1694	23.0316	4.61514	0.43755
chrV	-	320751	320751	0	0	15.5961	13.7287	0.0625	0	15.5961	13.7287	0.0625	16.6555	31.964	89.3455	0.16194
chrV	35111	35101	-	10	116.979	97.8413	1.48988	0.36329	0	0	0	0.75	23.8902	23.8883	0.000855392	0.9363
chrV	239581	239591	239621	10	30.4442	50.329	3.38511	0.23727	0	9.83547	6.95302	0.13671	17.9596	21.3535	7.42316	0.3664
chrV	92461	92461	92501	0	67.4432	71.1109	0.515304	0.50044	0	31.5032	35.8411	0.01122	24.469	28.2215	5.24112	0.41913
chrV	575791	575781	575741	10	143.713	93.611	6.08646	0.15193	1.98071	36.7487	32.9934	0.01326	29.1945	49.1763	68.6231	0.17392
chrV	231731	231741	-	10	31.0678	25.6762	0.89671	0.43265	66.1592	73.8646	0.739256	0.45257	15.7763	18.7665	7.47075	0.36538
chrV	59701	59701	59661	0	70.9763	65.5348	0.575782	0.48993	36.6348	5.29409	18.5928	0.04112	23.5836	21.8055	1.90118	0.57101
chrV	502071	502061	502031	10	34.4516	79.1987	10.6023	0.08795	5.18049	37.8072	19.7606	0.03714	17.6221	21.6887	10.362	0.3204
chrV	371001	371001	371031	0	39.8138	25.1897	2.40956	0.29569	25.9853	6.69219	7.92512	0.12274	41.2637	22.8919	-350	0.99999
chrV	395581	395571	-	10	99.2169	84.1347	1.30149	0.37955	66.1592	73.8646	0.739256	0.45257	29.7875	26.261	4.20425	0.45098
chrV	89141	89141	89071	0	136.452	100.118	3.56778	0.23039	0.604617	19.7814	18.7993	0.03906	30.0476	35.4237	6.7574	0.38008
chrV	215361	215361	215321	0	142.895	165.506	1.50035	0.36245	0	19.2715	18.7993	0.03906	23.1735	23.191	0.00871528	0.93121
chrV	557451	557451	557411	0	48.2794	30.8866	2.79989	0.26851	44.0067	17.4743	7.55456	0.12684	44.9065	43.4712	0.520415	0.75245
chrV	91461	91471	91451	10	42.1488	31.9441	1.44929	0.36647	38.1769	9.36576	12.372	0.07423	44.3589	32.2569	-350	0.99999
chrV	534241	534241	534201	0	99.4122	75.3705	2.41623	0.29537	16.6676	41.1594	6.85834	0.14034	33.1137	33.0321	0.0280563	0.92074
chrV	338251	338261	338301	10	112.226	107.65	0.500837	0.50308	35.8168	6.20442	15.6486	0.05319	25.3059	23.3226	2.02964	0.56125
chrV	84301	84291	84351	10	107.362	119.458	0.914433	0.43075	0	14.6205	12.5229	0.07031	22.5467	24.6039	2.2648	0.54498
chrV	198991	-	198981	0	39.0315	2.40829	33.6629	0.013	37.9919	1.26045	41.4317	0.00758	23.2546	13.0579	-350	0.99999
chrV	313681	313691	313701	10	8.72532	22.7317	4.37274	0.1998	1.68693	17.9923	12.4111	0.07408	14.997	21.5713	29.6795	0.22405
chrV	-	161511	161511	0	1.62938	19.5834	14.8184	0.05836	1.62938	19.5834	14.8184	0.05836	26.4877	34.3062	15.6167	0.26766
chrV	428371	-	428356	0	19.6414	0	18.7993	0.03906	13.4062	0	11.3449	0.08202	35.9063	19.0557	-350	0.99999
chrV	297301	297291	297241	10	55.2807	90.8397	5.17548	0.17512	0	24.4935	25.6079	0.02343	20.8484	27.7643	18.8874	0.25321
chrV	452951	452951	453011	0	77.4195	115.381	4.58853	0.19442	0	17.8378	16.2172	0.05077	21.6223	24.9569	5.29024	0.41793
chrV	172431	172441	172501	10	115.751	137.234	1.6202	0.35351	0	12.1029	10.1966	0.09375	29.7297	30.5615	0.427559	0.77674
chrV	-	182621	182621	0	0	8.54373	5.94877	0.15625	0	8.54373	5.94877	0.15625	62.0484	15.527	-350	0.99999
chrV	272101	272081	272051	20	39.2241	52.3506	1.68434	0.34872	0	36.6106	43.5615	0.00683	16.366	24.5448	36.4648	0.21097
chrV	207201	207211	207211	10	88.265	134.486	5.63646	0.16551	87.3816	134.486	5.85002	0.16176	23.7681	23.8663	0.0478942	0.9105
chrV	190821	190831	-	10	91.1787	88.9846	0.41052	0.52117	66.1592	73.8646	0.739256	0.45257	43.9791	46.0706	0.934457	0.67554
chrV	174441	174451	174491	10	87.9426	80.9539	0.636852	0.4676	0	8.17447	5.94877	0.15625	23.5795	21.2494	3.033	0.50054
chrV	412011	412031	411981	20	39.2554	30.6643	1.22276	0.38634	30.8724	4.88244	14.6162	0.05909	25.0232	22.1088	4.08746	0.45526
chrV	-	239981	239981	0	0	38.1105	46.7329	0.00536	0	38.1105	46.7329	0.00536	16.9127	34.6093	106.181	0.15532
chrV	76861	76851	-	10	77.6953	69.5647	0.769304	0.44828	66.1592	73.8646	0.739256	0.45257	26.8067	26.3199	0.252007	0.82805
chrV	305521	305501	305491	20	64.7866	54.7638	1.01508	0.41903	20.4954	49.9199	7.58163	0.1265	34.0155	40.5822	7.65718	0.36203
chrV	443121	443101	443101	20	18.1727	35.3198	3.83964	0.22165	15.6093	35.3198	5.15529	0.17564	18.3571	17.717	0.58828	0.73627
chrV	477561	477571	477591	10	46.4594	32.588	1.98831	0.31993	23.7493	5.02081	9.0583	0.10771	38.0142	33.7653	3.77872	0.4676
chrV	458901	458991	458951	90	5.09705	27.5653	11.8095	0.07706	25.2404	0	27.0235	0.02049	28.5726	37.5159	17.1521	0.26
chrV	362881	362891	362871	10	30.2982	15.0088	3.70055	0.22608	25.0169	8.84762	5.66157	0.16505	15.6073	18.0955	5.59607	0.40966
chrV	346501	346521	346481	20	39.503	20.6063	4.00682	0.2166	22.3894	4.787	8.75442	0.1103	17.8284	48.3311	191.87	0.13614
chrV	262551	-	262551	0	8.46858	0	5.94877	0.15625	8.46858	0	5.94877	0.15625	11.7727	11.8673	0.0977996	0.88768
chrV	223631	223621	223571	10	48.9092	41.7003	0.834024	0.44007	1.36947	17.8481	13.9108	0.06152	25.4079	35.0779	23.5661	0.23913
chrV	461201	461201	-	0	143	119.953	1.74756	0.33519	66.1592	73.8646	0.739256	0.45257	27.2111	27.6334	0.218723	0.83886
chrV	2451	2431	2371	20	79.7973	80.7177	0.336035	0.53666	0	57.8965	78.798	0.00084	45.3272	54.0531	7.60778	0.36281
chrV	567701	567641	567661	60	32.3628	29.7562	0.52356	0.49898	0	24.8123	25.6079	0.02343	37.3816	36.1653	0.533368	0.74947
chrV	518551	518551	-	0	60.0147	71.7784	1.14147	0.39431	66.1592	73.8646	0.739256	0.45257	21.1745	22.1349	0.801981	0.69629
chrV	10651	10651	10711	0	97.2091	90.7021	0.628911	0.46871	0	17.8738	16.2172	0.05077	26.1574	31.436	8.26783	0.35146
chrV	43421	43471	43391	50	167.883	163.117	0.44199	0.51454	45.882	5.77617	25.1569	0.02404	31.6643	47.6836	60.2406	0.18044
chrV	526751	526741	526731	10	30.5577	53.3964	4.09623	0.2072	16.5804	42.7762	7.33728	0.1294	19.2012	18.9143	0.199584	0.8471
chrV	436641	436651	436671	10	23.5652	11.0327	3.31597	0.23977	11.011	0.826257	9.08008	0.10546	16.8387	15.9834	1.01433	0.66387
chrV	379301	379301	379251	0	84.7427	42.2559	8.31165	0.11441	14.441	1.46431	10.2265	0.09068	28.1125	43.8649	43.3573	0.19807
chrV	76201	76191	76141	10	60.6265	76.4501	1.62123	0.35344	4.33183	35.8497	20.4778	0.03398	21.5278	25.3205	6.59762	0.38374
chrV	510381	510381	510351	0	31.7488	13.8991	4.64954	0.19313	15.0061	0	13.7287	0.0625	26.9494	13.0153	-350	0.99999
chrV	256431	256421	256421	10	5.93687	11.5875	1.728	0.33659	2.10467	11.5875	5.64056	0.16545	11.377	13.9358	9.94478	0.32605
chrV	125361	125301	125281	60	38.692	26.1678	1.94865	0.32233	0.887602	17.2557	16.2172	0.05077	27.34	50.0714	77.4255	0.16796
chrV	27061	27051	27111	10	161.155	99.6966	8.19662	0.1155	0	12.7932	10.1966	0.09375	25.4325	23.7613	1.71741	0.58557
chrV	166331	166321	166291	10	45.8991	41.3044	0.598371	0.47384	0	26.4843	28.4555	0.01854	23.1685	27.115	6.23842	0.39255
chrV	35261	35261	-	0	64.446	82.8093	1.82873	0.33002	32.2895	33.8259	0.392773	0.52489	22.6492	24.3939	1.74131	0.58364
chrV	272831	272841	272881	10	64.3793	71.8299	0.730183	0.45387	6.62862	27.4586	9.25158	0.1022	19.6375	22.5786	5.04178	0.42485
chrV	502211	502211	502251	0	52.2757	71.0005	2.25458	0.30396	6.65748	30.9719	11.1833	0.08439	19.9492	23.8744	7.94367	0.35724
chrV	508321	508371	508401	50	50.118	80.7597	4.4308	0.19826	0	48.5841	63.2096	0.00182	43.295	37.1128	5.99299	0.39926
chrV	395721	395731	395771	10	84.45	106.021	1.99545	0.31941	0	11.3596	9.08008	0.10546	30.1976	26.6745	4.09313	0.45501
chrV	444151	444191	444231	40	48.5839	58.5479	1.09375	0.4107	2.04681	51.9959	52.6024	0.00368	40.5384	52.2875	15.0773	0.27188
chrV	118471	118471	118431	0	46.3718	96.4668	10.2205	0.09072	0	35.1764	41.9929	0.00732	17.3775	23.411	20.3768	0.24838
chrV	575951	575921	575891	30	116.159	55.2406	12.4738	0.07369	0	33.304	38.8919	0.00878	38.5486	51.5753	21.9234	0.24379
chrV	245301	245301	-	0	85.5215	93.1557	0.714881	0.45592	66.1592	73.8646	0.739256	0.45257	24.4638	26.3743	1.7767	0.58101
chrV	354771	354761	-	10	96.2563	143.243	5.47108	0.16867	66.1592	73.8646	0.739256	0.45257	25.6903	30.7402	8.62905	0.34547
chrV	387541	387541	-	0	58.276	81.141	2.71312	0.27264	66.1592	73.8646	0.739256	0.45257	24.757	23.4207	1.11216	0.65037
chrV	109021	109061	109061	40	16.072	25.9587	1.86031	0.32803	8.42528	25.9587	6.04	0.15266	44.8502	34.1827	-350	0.99999
chrV	573861	573871	573801	10	150.347	167.29	1.08229	0.41179	3.32449	24.6524	13.5323	0.06576	25.8166	32.4454	17.292	0.25956
chrV	371171	371171	371211	0	72.8421	65.4781	0.718332	0.45541	22.7422	6.20295	6.74877	0.14172	22.617	20.8814	1.95747	0.5666
chrV	117221	117221	-	0	57.6228	65.1454	0.824185	0.44137	66.1592	73.8646	0.739256	0.45257	20.1943	20.8783	0.539864	0.74815
chrV	220241	220271	220211	30	114.856	118.025	0.441561	0.51459	40.2682	9.17755	13.9321	0.06141	34.555	26.0708	-350	0.99999
chrV	59881	59871	59811	10	131.72	121.304	0.752838	0.45069	3.06803	13.7727	5.3591	0.1712	25.4059	25.3367	0.0311359	0.91896
chrV	381351	381351	381311	0	94.3406	55.248	6.12332	0.15131	20.7888	0.787255	20.1225	0.03515	24.6523	18.8536	-350	0.99999
chrV	141811	-	141811	0	17.1833	0	16.2172	0.05077	17.1833	0	16.2172	0.05077	17.6526	40.1653	136.3	0.14722
chrV	215541	215541	215581	0	157.332	134.079	1.62422	0.35328	18.0933	4.17691	7.00248	0.13347	23.9064	23.0047	0.694923	0.71542
chrV	453111	453121	453171	10	40.1736	57.7767	2.31954	0.30019	5.31359	18.8888	5.47879	0.16847	21.8119	25.853	7.17442	0.37142
chrV	240121	240131	240071	10	84.6507	62.4395	2.41819	0.29521	14.0834	1.35837	10.6728	0.08748	25.5566	24.6388	0.612243	0.73104
chrV	390911	390911	390871	0	152.487	101.061	6.0369	0.15269	87.167	33.9914	14.0629	0.06094	35.7284	30.0882	8.92432	0.34102
chrV	182781	182791	182741	10	154.847	93.6428	8.37787	0.11384	75.2037	9.61174	40.699	0.00768	24.2661	22.7807	1.48138	0.60712
chrV	297471	297481	297491	10	10.0647	24.9609	4.28481	0.20197	2.15583	24.1278	17.7491	0.04312	12.4097	22.394	74.2157	0.16995
chrV	182031	182031	182091	0	84.1929	48.473	5.88129	0.16121	18.6593	0.948396	17.4972	0.04491	23.2126	24.1726	0.705671	0.71346
chrV	535041	535051	535011	10	68.6608	61.3268	0.747585	0.45147	0	8.73307	5.94877	0.15625	21.8646	23.4952	1.65767	0.59055
chrV	199171	199191	199231	20	132.775	103.075	2.57955	0.27833	1.11969	11.1371	8.53859	0.11219	24.496	23.4332	0.801438	0.69635
chrV	553561	553571	553601	10	18.9379	53.495	10.4308	0.08926	0.964763	17.4286	16.2172	0.05077	16.7748	20.5125	9.7778	0.32828
chrV	264711	264711	-	0	41.8216	42.969	0.3486	0.53388	66.1592	73.8646	0.739256	0.45257	16.9903	18.768	2.81706	0.51152
chrV	150031	150031	150011	0	7.69457	62.1208	34.7538	0.01186	0	41.9233	51.5718	0.0039	12.3106	19.9529	50.8859	0.18965
chrV	444951	444941	444941	10	5.83943	43.1131	23.1802	0.0274	3.74564	43.1131	30.7785	0.01599	69.7269	44.2962	-350	0.99999
chrV	191001	191001	-	0	52.0859	42.401	1.19166	0.38928	66.1592	73.8646	0.739256	0.45257	41.976	49.8602	7.31871	0.36845
chrV	223771	223801	223861	30	40.0193	37.635	0.504854	0.50234	0	14.7587	12.5229	0.07031	35.2907	36.1665	0.360783	0.7954
chrV	174621	174621	-	0	26.9304	42.4737	2.58464	0.2781	66.1592	73.8646	0.739256	0.45257	19.0193	17.4291	2.26361	0.5451
chrV	485921	485931	485881	10	61.7661	57.5595	0.528432	0.49807	11.7828	0	9.08008	0.10546	20.9664	23.744	4.12271	0.45389
chrV	518691	518711	518751	20	46.4294	104.549	12.9368	0.06822	3.0886	51.3365	43.7544	0.00636	20.1751	25.2182	11.8411	0.30287
chrV	569331	569341	569341	10	6.8766	52.6553	28.1776	0.01965	2.66206	52.6553	48.2285	0.00501	43.0399	38.8687	2.92578	0.50563
chrV	420401	420411	-	10	5.69404	8.59309	0.910693	0.4312	66.1592	73.8646	0.739256	0.45257	11.348	49.8987	-350	0.99999
chrV	2611	2601	2551	10	68.9439	55.5437	1.34945	0.37537	2.1628	27.8302	21.0094	0.03321	54.0206	53.9372	0.0173363	0.92625
chrV	158261	158261	158221	0	66.7789	76.1904	0.926129	0.4291	0	25.2935	27.0235	0.02049	22.9012	31.3683	22.5076	0.24227
chrV	-	571111	571111	0	0	38.1427	46.7329	0.00536	0	38.1427	46.7329	0.00536	16.6475	55.0626	262.623	0.12649
chrV	92731	92721	92701	10	120.751	77.2478	5.5962	0.16627	70.5086	25.607	12.8681	0.06854	24.5444	22.048	3.19149	0.49272
chrV	43581	43611	43671	30	169.772	165.302	0.434558	0.51621	0	37.0876	45.1415	0.00585	47.9611	35.589	-350	0.99999
chrV	404031	404021	-	10	106.251	116.529	0.796158	0.44487	66.1592	73.8646	0.739256	0.45257	23.1802	23.2389	0.028828	0.92027
chrV	559681	559711	-	30	164.544	158.997	0.484909	0.50619	66.1592	73.8646	0.739256	0.45257	24.5342	24.7344	0.108273	0.88356
chrV	510531	510561	510591	30	103.841	82.5273	1.89883	0.3256	3.36873	25.891	14.2969	0.06011	24.6082	23.9944	0.375412	0.79123
chrV	10821	10831	10791	10	38.7682	26.1906	1.9432	0.3227	11.6618	0	9.08008	0.10546	22.4288	28.3265	12.8588	0.29193
chrV	400481	400481	400531	0	119.103	146.349	2.13055	0.31123	6.29696	33.6479	13.9489	0.06138	22.7415	26.1199	5.34153	0.41661
chrV	76361	76351	-	10	80.9286	67.0008	1.27688	0.38149	66.1592	73.8646	0.739256	0.45257	23.5544	22.3522	1.02107	0.66267
chrV	477771	-	477771	0	9.25779	0	6.95302	0.13671	9.25779	0	6.95302	0.13671	19.8732	62.0484	26.6935	0.23078
chrV	551501	551511	-	10	157.613	165.603	0.581221	0.47671	66.1592	73.8646	0.739256	0.45257	26.8848	27.0016	0.0604013	0.90458
chrV	-	228451	-	0	0	7.4885	4.98931	0.17968	66.1592	73.8646	0.739256	0.45257	62.0484	13.6208	-350	0.99999
chrV	328121	328121	-	0	123.553	142.763	1.33116	0.37723	66.1592	73.8646	0.739256	0.45257	23.035	23.4115	0.217769	0.83912
chrV	461401	461381	461341	20	43.4224	76.1146	5.5706	0.16676	1.65277	23.8585	19.2438	0.0379	23.4463	25.2367	1.71671	0.58567
chrV	412251	412201	412261	50	42.0388	15.577	8.08231	0.11676	40.7143	2.90819	31.7478	0.01472	36.6066	33.0651	2.91089	0.50627
chrV	436831	436831	-	0	28.8301	34.5728	0.835907	0.43982	66.1592	73.8646	0.739256	0.45257	16.8898	17.8353	1.08231	0.65417
chrV	-	256611	-	0	0	6.87898	4.07966	0.21093	66.1592	73.8646	0.739256	0.45257	62.0484	13.4907	-350	0.99999
chrV	166501	166501	-	0	54.1425	56.5307	0.435707	0.51595	66.1592	73.8646	0.739256	0.45257	20.2394	21.4341	1.1691	0.64336
chrV	35431	35431	-	0	120.684	101.26	1.51414	0.36145	0	0	0	0.75	24.2705	25.1276	0.570188	0.74034
chrV	395881	395881	-	0	150.872	156.947	0.495424	0.50411	66.1592	73.8646	0.739256	0.45257	24.3092	25.7068	1.23418	0.63512
chrV	273511	273541	273571	30	35.2585	60.5401	4.28031	0.20211	0	21.6705	21.4658	0.03125	21.0974	25.146	7.60603	0.36286
chrV	502381	502371	-	10	154.426	161.981	0.550472	0.49426	66.1592	73.8646	0.739256	0.45257	26.1201	25.5137	0.38629	0.78859
chrV	494191	494201	494131	10	86.8853	108.733	1.91135	0.32462	4.28315	36.2897	21.5719	0.03049	32.2346	35.8615	3.21292	0.49162
chrV	154921	154921	154871	0	61.9573	66.1662	0.557234	0.49315	32.6812	6.70611	12.4829	0.07361	27.0176	24.9728	1.91089	0.57011
chrV	68211	68221	68251	10	101.201	115.498	1.09766	0.39887	38.8833	90.7205	12.1132	0.07569	31.8448	30.7542	0.572375	0.73969
chrV	244841	244841	-	0	25.8403	17.9938	1.35202	0.3751	66.1592	73.8646	0.739256	0.45257	14.3384	17.0587	7.47829	0.3653
chrV	-	557111	-	0	0	14.2516	12.5229	0.07031	66.1592	73.8646	0.739256	0.45257	59.2687	51.2655	5.39685	0.41514
chrV	27261	27221	27261	40	206.162	133.33	8.66984	0.11101	206.162	116.213	13.675	0.0653	27.8947	27.318	0.425757	0.77709
chrV	60031	60021	60071	10	58.6997	78.8132	2.17892	0.30843	0	12.0175	10.1966	0.09375	20.6535	22.7599	2.70318	0.51707
chrV	359531	359531	-	0	67.2073	80.8547	1.25396	0.38346	66.1592	73.8646	0.739256	0.45257	22.3519	23.6882	1.19025	0.64033
chrV	117381	117401	117441	20	128.362	110.765	1.31317	0.3787	0	11.7923	9.08008	0.10546	24.844	23.9932	0.572917	0.73957
chrV	387721	387701	387651	20	203.566	130.998	8.65596	0.11115	34.5376	3.5448	22.2731	0.02977	28.4598	26.2009	3.29624	0.48803
chrV	84621	84631	-	10	91.4889	122.468	3.01054	0.25878	66.1592	73.8646	0.739256	0.45257	21.9333	22.9529	0.830079	0.69144
chrV	6091	6081	6141	10	167.545	131.211	2.94234	0.26183	26.6733	0	28.4555	0.01854	25.7133	24.2047	1.41841	0.61434
chrV	289901	289901	289861	0	95.4403	73.5829	2.15862	0.30967	26.2592	1.12799	27.0968	0.02023	23.5013	20.0753	6.25171	0.39222
chrV	544291	544281	544261	10	81.5986	44.6808	6.44253	0.1461	26.9035	0.0285041	28.4555	0.01854	24.5672	37.3173	38.6194	0.20719
chrV	469651	469641	469611	10	14.1416	18.1307	0.901821	0.43212	0	15.2547	13.7287	0.0625	53.102	23.0432	-350	0.99999
chrV	109211	109241	-	30	47.5705	47.2948	0.320182	0.54002	66.1592	73.8646	0.739256	0.45257	33.9777	33.8605	0.0397679	0.9148
chrV	338591	338581	338631	10	36.8922	68.0679	5.81864	0.16238	0.101238	14.2215	12.5229	0.07031	17.8776	21.8304	9.64389	0.33005
chrV	535201	535201	-	0	8.3402	7.64442	0.446175	0.51379	66.1592	73.8646	0.739256	0.45257	45.3941	45.579	0.0472603	0.9108
chrV	522011	522011	522051	0	116.983	128.725	0.842125	0.43923	5.36451	18.334	5.42076	0.16977	23.3867	23.0189	0.21205	0.84154
chrV	297641	297651	297681	10	46.8183	49.2745	0.46852	0.50946	8.53016	34.0923	11.019	0.08534	22.738	23.4836	0.516775	0.75349
chrV	199341	199351	199391	10	99.8278	110.73	0.844246	0.43898	2.77431	18.766	9.8057	0.09744	23.3923	22.7697	0.408605	0.78197
chrV	575261	575261	575341	0	136.838	74.781	10.1328	0.09525	35.0394	1.80685	33.0844	0.01324	53.7398	49.9607	2.97289	0.50328
chrV	182961	182951	-	10	60.3094	57.1164	0.493675	0.50445	66.1592	73.8646	0.739256	0.45257	20.1849	18.964	1.32772	0.62384
chrV	-	207541	207541	0	0.94008	12.9792	10.1966	0.09375	0.94008	12.9792	10.1966	0.09375	10.0252	19.4973	92.8135	0.16011
chrV	84471	84461	84521	10	103.886	159.429	6.69959	0.14254	0	17.7754	16.2172	0.05077	24.4814	24.737	0.140498	0.87077
chrV	363191	363191	363141	0	118.017	116.853	0.362998	0.53094	29.4555	1.11845	31.435	0.01483	25.3788	24.7093	0.403328	0.78366
chrV	191161	191161	191081	0	139.644	114.858	1.90004	0.32548	0	8.26933	5.94877	0.15625	28.4622	31.5417	2.95638	0.5041
chrV	34591	34611	34631	20	26.9168	54.008	5.86363	0.16149	0	26.6661	28.4555	0.01854	18.1435	21.6116	7.56318	0.36375
chrV	2751	2751	-	0	119.523	104.367	1.14468	0.39399	14.804	25.474	2.27815	0.30262	41.003	48.4024	7.9285	0.3575
chrV	445121	445101	445041	20	105.358	111.981	0.566526	0.49156	0	18.444	17.4972	0.04491	29.7007	33.5083	3.89518	0.46241
chrV	-	314051	314051	0	0	44.4836	56.5026	0.00292	0	44.4836	56.5026	0.00292	12.6124	24.1932	89.1115	0.16208
chrV	101061	101071	-	10	93.7234	82.6024	0.933193	0.4283	66.1592	73.8646	0.739256	0.45257	22.3643	22.586	0.122968	0.87764
chrV	51911	51891	51931	20	47.7469	30.0292	2.81912	0.26763	23.0875	5.28951	8.62585	0.11141	19.1255	17.7169	1.82767	0.5768
chrV	-	248521	248521	0	0	24.3574	25.6079	0.02343	0	24.3574	25.6079	0.02343	62.0484	14.1568	-350	0.99999
chrV	346831	346831	346801	0	36.2608	18.4479	4.03066	0.21588	8.29303	0	5.94877	0.15625	16.9617	14.1051	8.34337	0.35019
chrV	420561	420571	420611	10	30.6343	34.3365	0.624175	0.46944	0	21.8942	21.4658	0.03125	21.6478	25.7396	7.41137	0.36656
chrV	223011	223021	222971	10	18.295	37.114	4.42785	0.19835	0	10.4846	7.99793	0.12109	20.8739	22.6207	1.98054	0.56512
chrV	33231	33241	33291	10	21.2084	60.6607	11.8192	0.077	4.22909	41.3323	26.6371	0.02169	26.5746	31.6251	7.47018	0.3654
chrV	158431	158421	158371	10	183.135	141.509	3.45238	0.23444	14.6857	1.48123	10.1585	0.09495	27.0454	26.3866	0.455719	0.76875
chrV	43751	43761	43741	10	169.551	121.468	4.73052	0.19092	162.106	95.5012	9.66186	0.0985	40.595	44.805	4.10186	0.45473
chrV	404201	404201	404151	0	142.221	170.737	1.98359	0.32024	0	11.1866	9.08008	0.10546	23.8829	24.069	0.101668	0.88608
chrV	518891	518891	518861	0	53.647	68.0421	1.60773	0.35442	17.3598	44.0162	7.63498	0.12597	29.6431	23.0153	14.9546	0.27318
chrV	379631	379621	379701	10	129.733	82.7364	6.01724	0.15312	0	25.1434	27.0235	0.02049	27.9096	44.9451	49.3225	0.19122
chrV	125681	125681	125721	0	49.1072	61.6719	1.373	0.37307	0	13.2919	11.3449	0.08202	18.4505	20.3994	2.85785	0.50911
chrV	76531	76531	-	0	73.6405	74.8119	0.344395	0.53482	66.1592	73.8646	0.739256	0.45257	22.7818	22.4244	0.211391	0.84201
chrV	510711	510721	510671	10	113.8	95.7785	1.42119	0.36894	54.6408	10.3219	21.7415	0.03028	23.8487	26.5348	3.16415	0.49381
chrV	-	133881	-	0	0	5.068	3.22608	0.25	66.1592	73.8646	0.739256	0.45257	19.753	60.6283	235.609	0.12971
chrV	281341	281331	281291	10	60.9155	43.4886	2.15576	0.30987	8.38946	1.3002	5.03869	0.17808	19.2755	18.2824	1.03612	0.66034
chrV	67371	67391	67391	20	5.26618	21.7882	7.35352	0.1292	0	21.7882	21.4658	0.03125	53.2518	12.5158	-350	0.99999
chrV	576261	576241	576221	20	109.016	89.1536	1.74468	0.33542	15.9414	59.2212	16.5612	0.04804	42.9027	49.876	5.75745	0.40536
chrV	187521	187521	187561	0	151.609	112.03	3.7187	0.22533	53.8791	15.5662	13.6025	0.06558	24.3444	24.1834	0.0795039	0.89541
chrV	437001	436961	437011	40	34.7823	12.6347	6.7621	0.14154	24.5597	0	25.6079	0.02343	23.188	37.2685	49.1817	0.19136
chrV	502541	502551	502501	10	63.1816	92.7296	3.5798	0.23005	4.70398	22.062	8.89494	0.10914	21.0459	22.9269	2.19294	0.54945
chrV	273171	273161	273201	10	18.5366	40.6862	5.3384	0.17156	1.97213	28.5183	23.2204	0.02737	32.8407	31.9743	0.403698	0.78347
chrV	551701	551681	551701	20	17.0574	5.44852	4.77604	0.18993	17.0574	0	16.2172	0.05077	30.7215	11.086	-350	0.99999
chrV	166681	166691	-	10	68.4041	73.6734	0.577105	0.4897	66.1592	73.8646	0.739256	0.45257	22.3698	20.221	2.88391	0.50783
chrV	568091	568091	568061	0	28.0355	68.2792	10.2975	0.09021	0.839848	35.3721	41.9929	0.00732	37.8481	42.6367	3.80949	0.46647
chrV	467371	467351	467331	20	46.4708	38.0273	1.05565	0.41468	2.65668	23.6031	14.7138	0.05869	21.7928	33.7513	42.0982	0.19962
chrV	60191	60191	-	0	121.088	114.997	0.570485	0.49078	66.1592	73.8646	0.739256	0.45257	23.5428	22.702	0.607647	0.73216
chrV	371491	371501	371511	10	6.27711	25.0925	8.47642	0.11301	1.79255	20.3914	15.1272	0.05482	16.6943	19.0777	4.66755	0.43587
chrV	289581	289581	-	0	37.7216	50.3254	1.64608	0.35159	66.1592	73.8646	0.739256	0.45257	22.4151	20.007	3.52428	0.47857
chrV	98781	98781	98741	0	76.9304	61.4136	1.51611	0.36132	36.1018	6.3943	16.0218	0.05208	25.2302	21.8878	5.20388	0.42013
chrV	215861	215861	-	0	149.316	131.668	1.20487	0.38819	66.1592	73.8646	0.739256	0.45257	24.476	23.5464	0.692437	0.71582
chrV	-	478011	-	0	0	7.40525	4.98931	0.17968	66.1592	73.8646	0.739256	0.45257	62.0484	11.1591	-350	0.99999
chrV	333621	333621	333581	0	30.4503	59.2823	5.83512	0.16208	0	17.2041	16.2172	0.05077	17.5275	24.1152	23.1721	0.24026
chrV	535361	535361	-	0	92.0793	122.283	2.91638	0.26296	66.1592	73.8646	0.739256	0.45257	23.894	22.8227	0.840841	0.68952
chrV	535691	535701	535741	10	140.102	97.3534	4.71115	0.19139	28.2441	0	31.3661	0.01562	23.5119	21.4974	2.36208	0.53839
chrV	27461	27471	-	10	121.317	130.271	0.697063	0.45822	0	14.0602	12.5229	0.07031	24.666	25.9284	0.949967	0.67339
chrV	265031	265021	-	10	12.9644	16.4028	0.79059	0.44552	66.1592	73.8646	0.739256	0.45257	24.3538	20.7559	6.4251	0.3882
chrV	338761	338771	-	10	39.515	42.7733	0.508378	0.50163	66.1592	73.8646	0.739256	0.45257	23.0221	22.4332	0.388101	0.78807
chrV	330571	330561	-	10	86.6879	104.343	1.51224	0.36154	66.1592	73.8646	0.739256	0.45257	23.3643	24.9858	1.48498	0.60671
chrV	-	185861	185861	0	0	13.4377	11.3449	0.08202	0	13.4377	11.3449	0.08202	62.0484	19.3281	-350	0.99999
chrV	199501	199501	199551	0	125.658	72.1773	8.20353	0.11545	38.8627	12.4237	8.86982	0.10932	25.108	23.1326	2.03964	0.56036
chrV	52051	52061	52011	10	49.2204	63.7201	1.61229	0.35406	0	9.76913	6.95302	0.13671	21.9167	22.7229	0.601757	0.73347
chrV	453461	453461	-	0	51.8438	53.1889	0.39733	0.52399	66.1592	73.8646	0.739256	0.45257	21.3048	20.1652	1.09767	0.6524
chrV	527191	527191	-	0	67.693	71.1764	0.500151	0.5032	66.1592	73.8646	0.739256	0.45257	20.8252	22.0381	1.14552	0.64637
chrV	109401	109401	109341	0	128.155	102.909	2.13829	0.31069	22.5405	2.72917	13.5169	0.06581	31.864	30.4167	0.866748	0.68564
chrV	183131	183131	183171	0	87.3864	95.649	0.717962	0.45543	3.0089	21.3896	11.772	0.07722	22.8959	22.5171	0.225316	0.83668
chrV	564211	564241	564191	30	41.7666	15.7964	7.47283	0.1278	24.6839	0	25.6079	0.02343	28.5557	17.303	-350	0.99999
chrV	117601	117591	117541	10	13.4213	10.4882	0.760281	0.44956	11.1182	0	9.08008	0.10546	24.9351	14.5776	-350	0.99999
chrV	191331	191331	191351	0	19.6236	25.9956	1.01686	0.4188	4.60027	24.1433	10.5351	0.08844	13.3244	18.766	26.5216	0.23133
chrV	297831	297831	-	0	79.7773	101.414	2.02809	0.31736	66.1592	73.8646	0.739256	0.45257	39.6978	30.3457	-350	0.99999
chrV	224111	224091	224041	20	47.9892	62.201	1.66743	0.35007	0.225519	27.0597	29.9032	0.01659	25.331	27.8861	2.65059	0.52048
chrV	347001	347001	346981	0	142.464	113.609	2.35864	0.29834	122.459	80.5338	5.17993	0.17497	25.8317	24.8972	0.634357	0.72704
chrV	248701	-	248701	0	10.4197	1.46728	6.35073	0.14774	10.4197	1.46728	6.35073	0.14774	18.2585	40.1937	126.619	0.14944
chrV	406271	-	406271	0	27.7079	0	29.9032	0.01659	27.7079	0	29.9032	0.01659	18.0464	10.2243	-350	0.99999
chrV	551811	-	551811	0	9.15468	0	6.95302	0.13671	9.15468	0	6.95302	0.13671	50.8744	62.0484	0.812948	0.69423
chrV	404361	404361	-	0	108.502	128.378	1.52261	0.36081	66.1592	73.8646	0.739256	0.45257	22.3592	22.2744	0.0439848	0.91267
chrV	519051	519051	519001	0	65.5862	41.6024	3.5351	0.23159	42.9219	6.23607	21.2422	0.03277	27.4086	23.8775	4.9289	0.4282
chrV	19341	-	19341	0	8.90459	0	5.94877	0.15625	8.90459	0	5.94877	0.15625	12.1303	62.0484	76.7578	0.16836
chrV	134031	134021	133981	10	48.5017	24.5627	5.04167	0.17802	30.6184	2.76028	21.4052	0.03255	26.987	22.4337	8.35649	0.3498
chrV	158611	158591	158561	20	85.0694	94.6673	0.814324	0.44258	6.20113	33.4233	14.1351	0.0607	22.2667	26.3162	6.96033	0.37553
chrV	510871	510891	510941	20	181.218	145.551	2.70359	0.27299	0	8.99874	5.94877	0.15625	26.3359	27.3076	0.770028	0.7015
chrV	568221	568231	568281	10	91.3118	65.6231	2.91598	0.26299	0	18.1432	17.4972	0.04491	36.057	44.6154	10.815	0.31502
chrV	142241	142211	142211	30	5.51123	16.8634	4.18861	0.20484	0	16.8634	14.9606	0.05663	40.3852	38.1075	1.19151	0.64017
chrV	379811	379871	379901	60	72.5354	75.0474	0.44676	0.51366	0	30.4008	34.3355	0.01268	28.3099	51.1163	73.9191	0.17017
chrV	125861	125851	125901	10	55.6459	50.2165	0.648292	0.46581	17.5488	0.42444	16.2172	0.05077	21.8662	20.4763	1.43628	0.61227
chrV	175021	175011	174961	10	132.503	102.126	2.71299	0.27264	8.55009	0	5.94877	0.15625	26.3228	23.2762	4.04229	0.4568
chrV	576431	576421	576491	10	146.924	104.153	4.35884	0.2001	38.4763	0	46.7329	0.00536	32.0786	25.6419	12.4746	0.29601
chrV	363441	363421	363331	20	119.253	87.5744	3.23493	0.24276	2.57099	27.2952	19.0777	0.03814	36.1927	42.141	6.50669	0.38633
chrV	-	256761	256761	0	0	9.05146	6.95302	0.13671	0	9.05146	6.95302	0.13671	11.4525	11.1365	0.429654	0.7761
chrV	396211	396221	396261	10	58.9795	78.5726	2.13249	0.31113	0	13.2223	11.3449	0.08202	20.7529	23.3785	3.8237	0.4658
chrV	558921	-	558921	0	35.1295	0	41.9929	0.00732	35.1295	0	41.9929	0.00732	44.7369	20.5739	-350	0.99999
chrV	43961	43951	43941	10	119.527	71.2825	7.04551	0.13289	114.487	65.3193	7.7503	0.12483	46.9131	45.9348	0.361683	0.79516
chrV	-	433311	433311	0	1.23856	10.1378	7.07008	0.13257	1.23856	10.1378	7.07008	0.13257	14.2002	13.43	1.12254	0.64912
chrV	273341	273331	273391	10	80.6133	56.4792	2.90298	0.26361	9.53502	1.4113	5.61761	0.16591	27.4993	25.6478	1.57416	0.59843
chrV	60351	60371	-	20	92.8697	106.121	1.09174	0.41088	66.1592	73.8646	0.739256	0.45257	23.7777	21.9568	1.95387	0.56696
chrV	502721	502731	-	10	162.763	143.96	1.19829	0.38865	66.1592	73.8646	0.739256	0.45257	25.5369	29.2062	5.72396	0.40643
chrV	166851	166861	-	10	92.2007	110.399	1.50666	0.36203	66.1592	73.8646	0.739256	0.45257	23.5899	24.0292	0.254357	0.8275
chrV	-	240581	240591	0	2.28714	39.2842	34.5084	0.01193	0.239748	32.5401	37.36	0.00976	14.0778	18.4264	16.856	0.26139
chrV	457011	457031	457041	20	11.0993	42.8469	12.5286	0.07014	0	42.7909	53.2055	0.00341	12.8006	23.7417	80.751	0.16613
chrV	319991	319981	319921	10	71.8787	60.5121	1.08765	0.41132	34.7981	13.4591	6.14446	0.151	38.0073	35.1634	1.86973	0.57345
chrV	289741	289721	289711	20	16.7113	29.6053	2.6699	0.27435	3.8351	21.622	9.79472	0.09749	16.1683	20.8967	15.3937	0.26869
chrV	472911	472911	-	0	130.391	143.645	0.898512	0.43246	66.1592	73.8646	0.739256	0.45257	25.3056	25.8409	0.309499	0.81064
chrV	297951	297961	297931	10	70.2278	48.4194	2.85736	0.26591	45.0868	12.8999	12.1178	0.07565	44.9022	41.1354	2.27398	0.54436
chrV	371681	371671	371701	10	124.677	60.0624	12.7557	0.06908	90.2065	16.9024	35.6403	0.01156	26.2892	21.0475	11.7494	0.30404
chrV	445411	445401	445351	10	59.7387	85.496	3.08621	0.25589	18.8772	4.22591	6.92622	0.13925	27.3249	25.0773	2.19963	0.54908
chrV	329321	329321	329271	0	81.8945	89.66	0.701672	0.45745	21.4133	5.70914	6.7636	0.14152	25.4514	30.9889	9.38725	0.334
chrV	461801	461801	-	0	64.68	69.9939	0.56853	0.49116	66.1592	73.8646	0.739256	0.45257	41.976	41.0612	0.315075	0.80884
chrV	535531	535541	-	10	56.9224	46.082	1.17979	0.39053	66.1592	73.8646	0.739256	0.45257	19.2011	18.1877	1.07526	0.65515
chrV	527341	527351	-	10	44.5411	48.4273	0.566815	0.49151	66.1592	73.8646	0.739256	0.45257	19.6814	20.1592	0.351811	0.79788
chrV	109551	109571	109511	20	98.2224	137.462	4.05536	0.21529	4.65024	38.5424	22.2441	0.02979	33.3264	28.7065	5.9098	0.40109
chrV	338931	338941	338881	10	81.9467	62.3652	2.00755	0.31855	21.6087	3.66253	10.1635	0.09493	25.3406	25.4498	0.0500664	0.90931
chrV	314361	314291	314281	70	18.6555	46.5259	7.57639	0.12661	0	43.3681	54.8491	0.00316	38.6226	50.4863	16.603	0.26253
chrV	101371	101361	101331	10	16.2161	49.8522	10.8639	0.08624	1.38528	37.73	39.926	0.0085	16.8467	27.2127	50.0693	0.19052
chrV	93181	-	93231	0	56.6302	18.7371	12.0333	0.07601	35.7189	4.91139	18.7586	0.04079	51.1838	49.3845	0.592909	0.73538
chrV	555511	555511	555491	0	24.8521	29.1704	0.759098	0.44976	0	27.2967	29.9032	0.01659	15.1955	26.5356	66.571	0.17539
chrV	191491	191501	-	10	41.954	45.0525	0.543809	0.49536	66.1592	73.8646	0.739256	0.45257	25.3388	20.8944	9.02974	0.33962
chrV	183301	183301	-	0	103.359	112.43	0.736628	0.453	66.1592	73.8646	0.739256	0.45257	25.1451	24.8037	0.178259	0.85542
chrV	-	52231	-	0	0	5.32116	3.22608	0.25	133.384	184.6	4.86384	0.18788	62.0484	12.8339	-350	0.99999
chrV	-	248841	248841	0	0	31.3148	35.8411	0.01122	0	31.3148	35.8411	0.01122	62.0484	21.0451	-350	0.99999
chrV	194391	194381	-	10	39.4103	32.2768	0.980903	0.42291	66.1592	73.8646	0.739256	0.45257	18.4612	18.7779	0.230717	0.83508
chrV	478221	478221	478161	0	77.3035	83.4084	0.624351	0.46939	16.2594	39.6964	6.31356	0.14835	26.1624	30.6125	6.21809	0.39306
chrV	191661	191671	191601	10	161.541	136.163	1.77225	0.33363	20.8065	0.640815	20.1225	0.03515	27.9638	26.297	1.46153	0.60945
chrV	372451	372451	-	0	79.4545	84.1022	0.550696	0.49423	66.1592	73.8646	0.739256	0.45257	21.9182	20.6063	1.3064	0.62625
chrV	-	347161	347161	0	0	27.7603	29.9032	0.01659	0	27.7603	29.9032	0.01659	16.6475	19.6763	6.98476	0.375
chrV	199711	-	199731	0	27.7247	2.3377	20.1369	0.03459	8.78725	27.0333	6.7183	0.14222	49.9565	39.9203	11.9216	0.30183
chrV	519201	519211	519251	10	61.459	82.2904	2.29304	0.30168	0.247006	35.4309	41.9929	0.00732	20.8698	24.9968	7.99151	0.35616
chrV	224291	224291	-	0	63.028	69.7487	0.687416	0.45956	66.1592	73.8646	0.739256	0.45257	21.8939	22.6287	0.533003	0.74954
chrV	281641	281641	281671	0	75.6729	47.7519	4.00303	0.21666	62.7769	22.3402	11.8223	0.07699	23.0205	20.9656	2.53446	0.52747
chrV	437291	437291	437251	0	92.6696	130.694	3.99492	0.21692	8.06601	26.9795	6.91496	0.13937	24.6685	25.5461	0.575813	0.73893
chrV	551981	551981	551941	0	57.0255	101.189	7.28538	0.12985	0	31.0249	35.8411	0.01122	17.0027	23.0274	21.0677	0.24624
chrV	3121	3111	3041	10	173.813	133.474	3.35262	0.23845	0	26.6661	28.4555	0.01854	31.2638	39.3929	16.2281	0.264
chrV	147131	147121	147151	10	13.4093	24.8247	2.52908	0.28086	0	9.51814	6.95302	0.13671	13.7282	17.1172	11.6169	0.30543
chrV	35891	35881	35851	10	29.1927	50.8869	3.79357	0.22321	0	28.0709	31.3661	0.01562	17.7048	24.1918	22.2637	0.24295
chrV	533001	533021	532971	20	16.8143	43.4849	7.59703	0.12635	0	19.9984	18.7993	0.03906	30.1435	23.6855	13.6804	0.28407
chrV	11321	11301	-	20	11.3155	9.53137	0.599696	0.47359	0	0	0	0.75	15.7334	22.517	28.9063	0.22551
chrV	44091	44121	44081	30	80.3155	62.739	1.8211	0.33045	71.0455	24.7821	13.9932	0.06119	53.4533	51.687	0.572582	0.7396
chrV	568381	568401	568351	20	62.5546	49.0058	1.51311	0.36147	41.3372	7.08957	18.4227	0.0415	43.4896	52.8736	9.21924	0.33685
chrV	134211	134211	134251	0	57.8071	38.187	2.77188	0.26973	11.8654	0	9.08008	0.10546	23.5753	22.7069	0.6339	0.72708
chrV	363591	363581	-	10	55.5327	54.6592	0.350739	0.53347	66.1592	73.8646	0.739256	0.45257	39.8265	38.8239	0.379665	0.79025
chrV	265291	265261	265241	30	62.8016	57.4867	0.601597	0.4733	21.9657	54.568	8.63403	0.11132	28.9654	29.2855	0.138554	0.87141
chrV	175181	175171	175141	10	82.9	106.313	2.20596	0.30676	41.9247	84.8934	8.46147	0.11321	23.6034	23.31	0.160836	0.86242
chrV	557581	557561	557511	20	52.4629	29.4412	4.23024	0.20359	2.70947	19.1146	10.8456	0.08631	42.9242	48.6287	4.1296	0.45364
chrV	529761	529771	-	10	35.6443	47.4847	1.55706	0.35812	66.1592	73.8646	0.739256	0.45257	21.9177	23.5365	1.63228	0.5931
chrV	68691	68731	68751	40	84.3643	60.4282	2.78401	0.26927	19.6935	41.4427	5.07926	0.17719	23.7101	23.262	0.264783	0.82436
chrV	572601	572611	572511	10	130.93	75.4087	8.37295	0.11389	0	0	0	0.75	38.0859	56.4673	37.5728	0.20895
chrV	576601	576601	-	0	76.4286	55.7748	2.39087	0.29657	66.1592	73.8646	0.739256	0.45257	27.5217	20.913	-350	0.99999
chrV	446991	446991	446981	0	16.0369	30.8525	3.23033	0.24293	5.9407	25.3868	8.95912	0.10855	53.7635	57.2073	1.31337	0.6254
chrV	306271	306271	306221	0	113.5	66.142	7.23073	0.13056	54.5004	11.3285	19.9464	0.03678	27.8921	25.4921	2.37763	0.5373
chrV	502881	502871	502831	10	160.068	160.066	0.317786	0.54049	6.96884	22.8232	5.90007	0.16082	25.9579	27.3466	1.23331	0.63515
chrV	486501	486501	486461	0	57.0508	63.0628	0.71031	0.45644	6.25837	32.2907	13.2857	0.06672	19.2967	22.7388	6.74191	0.38048
chrV	150631	150641	150581	10	77.7408	91.3888	1.20572	0.38812	0	8.05236	5.94877	0.15625	24.1369	23.5861	0.335043	0.80275
chrV	439831	439841	439791	10	39.3591	33.1598	0.865185	0.43636	10.3808	0	7.99793	0.12109	20.6144	20.0731	0.401533	0.78412
chrV	60521	60531	60491	10	97.9167	71.501	2.7718	0.26974	45.8385	7.4354	20.8152	0.03354	21.9911	20.2434	2.07464	0.55761
chrV	494701	494641	494641	60	42.0192	16.4144	7.45558	0.12802	4.27462	16.4144	5.56657	0.16685	49.4488	57.8446	6.20994	0.3934
chrV	388211	388171	388211	40	37.6023	25.3827	1.94115	0.32281	37.6023	6.38611	16.8157	0.04759	23.7275	20.4204	5.73872	0.40617
chrV	-	393971	393971	0	0.981897	21.4586	21.4658	0.03125	0.981897	21.4586	21.4658	0.03125	13.0095	17.2952	18.719	0.25396
chrV	543861	543861	543831	0	19.4589	57.3962	11.8811	0.07672	0	39.1238	48.3352	0.00487	17.4052	25.8841	35.0062	0.2139
chrV	371831	371831	-	0	116.678	88.6106	2.64899	0.27533	66.1592	73.8646	0.739256	0.45257	23.9891	22.6812	1.12903	0.64829
chrV	216191	216191	216151	0	100.788	118.6	1.38068	0.37243	0	15.246	13.7287	0.0625	24.6244	27.6373	3.61676	0.47468
chrV	330881	330911	-	30	50.9221	45.6633	0.632044	0.46822	66.1592	73.8646	0.739256	0.45257	30.4933	21.9585	-350	0.99999
chrV	92011	92011	92051	0	28.8791	27.8987	0.354233	0.53274	0	13.4524	11.3449	0.08202	18.4729	29.3813	47.0489	0.19351
chrV	208011	208011	207961	0	119.708	113.651	0.540795	0.49594	0	14.6992	12.5229	0.07031	24.4825	24.4688	0.00625738	0.93265
chrV	199821	199811	199871	10	51.5974	47.7041	0.544308	0.49529	16.4365	4.358	5.45762	0.16901	39.8032	40.048	0.0728526	0.89839
chrV	232591	-	232581	0	26.8944	2.59296	17.9486	0.04268	21.1714	0.694489	21.4658	0.03125	17.587	12.2856	-350	0.99999
chrV	101521	101521	101561	0	33.1918	49.772	2.41263	0.29555	1.2063	8.58297	5.29543	0.17255	19.8852	20.4185	0.398864	0.78493
chrV	453781	453781	-	0	127.793	124.751	0.400773	0.52308	66.1592	73.8646	0.739256	0.45257	24.6156	23.5918	0.75344	0.70498
chrV	-	276451	276451	0	0	9.57475	6.95302	0.13671	0	9.57475	6.95302	0.13671	62.0484	12.5701	-350	0.99999
chrV	240791	240751	240711	40	77.7484	52.5493	3.21444	0.25078	4.11463	16.9511	5.78358	0.1629	45.7375	34.1133	-350	0.99999
chrV	183451	183451	-	0	58.2706	48.7416	1.07503	0.4127	66.1592	73.8646	0.739256	0.45257	21.176	27.64	16.4913	0.26285
chrV	235441	235431	235391	10	106.904	113.735	0.58731	0.47566	0	18.702	17.4972	0.04491	24.8867	25.1471	0.130665	0.87427
chrV	93341	93331	93301	10	50.3292	79.3386	4.1575	0.20561	8.85369	52.8444	23.201	0.02739	34.2948	32.1455	1.40251	0.61609
chrV	201421	201421	-	0	102.559	104.33	0.379019	0.52741	66.1592	73.8646	0.739256	0.45257	25.8085	29.5563	4.78501	0.43218
chrV	478371	478391	-	20	9.44432	9.0604	0.376183	0.52794	66.1592	73.8646	0.739256	0.45257	28.0459	16.0025	-350	0.99999
chrV	27821	27781	27851	40	210.319	120.45	13.2482	0.06688	106.447	34.4544	22.4009	0.02961	27.483	29.4609	2.5584	0.52579
chrV	-	224431	224431	0	3.94716	33.8455	19.8589	0.03692	3.94716	33.8455	19.8589	0.03692	46.2202	33.6385	-350	0.99999
chrV	-	257201	257201	0	0	29.0924	32.8437	0.01366	0	29.0924	32.8437	0.01366	20.562	58.5039	208.32	0.13366
chrV	328811	328811	-	0	149.894	121.381	2.17859	0.30846	66.1592	73.8646	0.739256	0.45257	24.6348	24.2851	0.18794	0.85169
chrV	445621	445611	445561	10	83.2979	84.3346	0.356031	0.53243	0.970493	9.00672	6.95302	0.13671	33.9951	29.806	4.53435	0.4402
chrV	322761	322771	322811	10	41.4905	65.7711	3.56542	0.23049	0	34.1629	40.4363	0.00781	22.0643	24.4579	2.97897	0.50313
chrV	-	169071	169071	0	0	28.2923	31.3661	0.01562	0	28.2923	31.3661	0.01562	19.2385	39.1376	104.453	0.15587
chrV	339131	339121	339161	10	65.2719	95.2929	3.66058	0.22749	37.7074	90.5542	12.8254	0.06873	43.1071	40.5026	1.45465	0.6101
chrV	347331	347331	347291	0	56.1506	68.6265	1.27367	0.38178	0.760496	16.5251	14.9606	0.05663	18.9704	22.0718	5.83525	0.40301
chrV	36041	36051	36091	10	70.9788	42.7879	4.30786	0.20139	44.6256	0	56.5026	0.00292	23.6454	18.8897	11.9748	0.3012
chrV	134351	134361	134431	10	44.254	33.6073	1.46042	0.36564	11.9311	1.16237	8.36062	0.11399	38.3807	26.7419	-350	0.99999
chrV	3281	3271	3221	10	81.5683	88.6237	0.659353	0.46401	0	19.6554	18.7993	0.03906	38.5037	44.0414	4.70027	0.4348
chrV	158931	158931	-	0	85.5772	108.43	2.08087	0.3142	66.1592	73.8646	0.739256	0.45257	22.4603	23.227	0.544886	0.74707
chrV	494811	494851	494811	40	41.1039	7.65693	17.258	0.04653	41.1039	0	51.5718	0.0039	42.3804	37.652	3.77488	0.4678
chrV	281821	281821	281771	0	85.7783	123.672	4.2031	0.20432	1.82921	67.3894	79.3433	0.00083	24.2178	26.2278	1.95089	0.56721
chrV	355551	355531	355561	20	43.867	20.3406	5.435	0.16946	39.8666	5.4631	20.7248	0.03364	22.8075	20.865	2.33682	0.54009
chrV	511201	511211	511261	10	151.901	93.57	7.73769	0.12499	7.57118	23.082	5.82715	0.16225	25.8764	26.7817	0.626616	0.72832
chrV	399591	399611	399671	20	147.904	148.096	0.323306	0.53944	0	21.5817	21.4658	0.03125	28.5601	32.081	4.57612	0.43884
chrV	568551	568561	568491	10	132.178	72.3267	9.96393	0.09628	80.4537	24.6039	18.6232	0.04107	38.5981	36.3167	1.49709	0.60564
chrV	19691	-	19691	0	15.8826	0	13.7287	0.0625	15.8826	0	13.7287	0.0625	41.6572	23.0265	-350	0.99999
chrV	440381	440361	440341	20	42.9719	50.0951	0.89706	0.43261	4.66798	33.0811	17.6852	0.04325	50.1328	43.0897	5.80506	0.40384
chrV	278621	278611	-	10	106.385	82.6996	2.23428	0.30495	66.1592	73.8646	0.739256	0.45257	27.4443	26.9573	0.245039	0.83019
chrV	290031	290091	290091	60	12.1692	50.5484	16.0122	0.0521	0	50.5484	66.6165	0.00146	44.3666	26.8506	-350	0.99999
chrV	404691	404681	404651	10	16.9335	34.7031	4.09435	0.20726	0.874957	16.2592	14.9606	0.05663	16.3625	19.1772	6.3558	0.38986
chrV	-	425651	425651	0	0	18.3191	17.4972	0.04491	0	18.3191	17.4972	0.04491	16.6475	16.155	0.47078	0.76429
chrV	175351	175341	-	10	105.701	96.0479	0.777235	0.44718	66.1592	73.8646	0.739256	0.45257	24.7188	22.7556	2.07407	0.55763
chrV	437501	437501	437561	0	33.2203	23.0511	1.71558	0.34639	17.2703	0	16.2172	0.05077	43.2301	47.2602	2.33969	0.53984
chrV	306431	-	-	0	5.27286	0	3.22608	0.25	66.1592	73.8646	0.739256	0.45257	29.56	11.8673	-350	0.99999
chrV	126211	126191	126181	20	21.6308	39.5477	3.58832	0.22983	0.564783	32.5726	37.36	0.00976	12.9753	21.2531	52.9686	0.18735
chrV	150791	150791	150761	0	75.197	82.4068	0.702861	0.4574	0	12.791	10.1966	0.09375	25.1484	23.6754	1.26274	0.63166
chrV	60681	60691	60721	10	42.6788	69.3094	4.11154	0.20692	9.88793	32.9023	8.24721	0.11499	19.858	20.5857	0.599407	0.73396
chrV	380171	380121	380101	50	67.2718	41.4412	4.02036	0.21617	0	20.5195	20.1225	0.03515	27.2506	50.9941	82.5308	0.16508
chrV	486671	486671	486701	0	7.06978	26.6174	8.04862	0.11718	1.34861	15.2738	11.7924	0.07711	13.8996	17.8815	14.8764	0.27362
chrV	429331	429381	429381	50	10.8943	34.2763	8.28911	0.11468	0	34.2763	40.4363	0.00781	15.0984	49.4746	258.673	0.1269
chrV	-	204971	204971	0	0	72.1318	106.079	0.00036	0	72.1318	106.079	0.00036	62.0484	23.2705	-350	0.99999
chrV	371991	371991	371951	0	145.035	94.5576	6.24526	0.14933	17.5971	0	16.2172	0.05077	24.5877	22.7436	1.9493	0.56738
chrV	240921	240891	240891	30	36.6551	50.5955	1.84332	0.32914	25.1939	50.5955	5.38493	0.17061	62.148	45.4346	-350	0.99999
chrV	295471	295461	295431	10	56.1879	70.8931	1.4998	0.36252	0	25.8903	27.0235	0.02049	19.9004	19.2372	0.552519	0.74519
chrV	388381	388391	388391	10	43.0961	71.3391	4.44702	0.19784	39.8359	71.3391	5.53274	0.16745	23.1333	23.9587	0.578022	0.73857
chrV	216351	216371	216331	20	10.9336	45.1576	14.5917	0.0592	0	19.1425	18.7993	0.03906	51.4057	23.0942	-350	0.99999
chrV	-	369531	-	0	0	6.57974	4.07966	0.21093	66.1592	73.8646	0.739256	0.45257	62.0484	10.0252	-350	0.99999
chrV	208161	208171	208211	10	50.9316	51.4352	0.338155	0.53627	0.00132194	14.783	12.5229	0.07031	37.2307	21.5706	-350	0.99999
chrV	-	167131	167121	0	0	8.84996	5.94877	0.15625	0	8.19793	5.94877	0.15625	19.1123	32.1034	58.1764	0.18223
chrV	273701	273701	273681	0	5.99188	23.1666	7.616	0.12619	0.0500263	18.6694	17.4972	0.04491	12.5778	24.9198	97.3668	0.15838
chrV	257321	257351	257271	30	58.3519	62.5506	0.540171	0.496	20.8919	3.18175	10.4669	0.08895	44.5958	37.7413	6.9087	0.37665
chrV	571271	571291	571231	20	130.103	93.0686	3.91976	0.21899	53.329	11.7993	18.5032	0.04137	27.385	42.6741	43.0906	0.19839
chrV	361011	360991	361051	20	17.5216	24.7335	1.26943	0.38209	13.4052	0	11.3449	0.08202	34.1339	18.3933	-350	0.99999
chrV	331061	331071	331031	10	45.3667	80.0474	5.92739	0.16027	1.1845	32.0466	35.0111	0.01182	19.1021	24.0017	12.345	0.29749
chrV	183611	183611	183591	0	36.479	8.06691	12.9911	0.06801	32.0081	0.744591	37.36	0.00976	21.0289	41.7199	97.738	0.15825
chrV	232771	232781	-	10	27.9144	30.665	0.517311	0.50002	66.1592	73.8646	0.739256	0.45257	19.589	19.6011	0.00688946	0.93224
chrV	167241	167241	-	0	81.1581	82.0241	0.362834	0.53097	66.1592	73.8646	0.739256	0.45257	25.889	30.4785	6.66171	0.38213
chrV	527691	527691	527671	0	39.706	24.3206	2.66232	0.27468	18.7497	4.3175	6.78662	0.14118	18.2975	15.5478	6.64981	0.38239
chrV	27981	27981	28041	0	149.709	107.407	4.22383	0.20382	20.5702	1.25901	18.129	0.0422	26.4466	25.5908	0.569274	0.74061
chrV	224591	224591	224561	0	50.9705	61.0514	1.13407	0.39505	5.01799	21.0672	7.71285	0.12529	19.5393	19.3739	0.104326	0.88505
chrV	339281	339231	-	50	40.7917	65.6202	3.75943	0.22409	66.1592	73.8646	0.739256	0.45257	53.3174	55.5058	0.767609	0.70191
chrV	499851	499881	499811	30	163.235	160.228	0.405281	0.52225	0	14.3482	12.5229	0.07031	26.1198	28.0906	2.07522	0.55761
chrV	77141	77151	-	10	77.8116	52.0475	3.32881	0.23929	66.1592	73.8646	0.739256	0.45257	28.1987	32.1171	4.44733	0.44339
chrV	478551	478571	478531	20	33.0512	18.9519	2.93609	0.26213	23.1985	0.40968	24.2093	0.02538	22.9322	15.2389	-350	0.99999
chrV	518031	518041	518051	10	38.26	91.4844	12.8703	0.06854	32.5551	87.3044	15.1001	0.05489	23.6489	23.5459	0.0508296	0.90895
chrV	200031	200041	200071	10	40.9069	39.6808	0.358526	0.53193	3.49995	26.1471	14.8096	0.0584	20.5647	26.2039	13.8124	0.28304
chrV	191841	191841	191871	0	16.0137	31.6285	3.55251	0.23094	0	14.9679	12.5229	0.07031	17.6979	21.4946	9.17933	0.33744
chrV	-	494951	494921	0	20.6624	20.8014	0.301433	0.54268	0	12.7017	10.1966	0.09375	57.7936	45.2401	14.0408	0.28082
chrV	36201	36211	36231	10	24.3965	33.4527	1.42112	0.36895	11.3661	31.5364	6.39674	0.14687	45.0729	21.6548	-350	0.99999
chrV	314731	-	314681	0	36.6323	16.076	5.25846	0.17319	25.4965	2.64621	16.722	0.04779	40.82	46.8454	4.89889	0.429
chrV	518401	518401	-	0	61.1065	42.2574	2.58424	0.27812	66.1592	73.8646	0.739256	0.45257	26.8556	22.1728	8.92785	0.34095
chrV	347501	347491	347551	10	148.729	117.384	2.55524	0.27957	27.5685	3.72199	15.0595	0.05501	26.3751	25.7466	0.358364	0.79603
chrV	455021	455021	455001	0	45.771	18.409	7.33173	0.12944	42.9677	4.57429	26.3263	0.02199	25.0807	20.0291	12.0154	0.30072
chrV	3441	3451	34460	10	139.013	149.321	0.730403	0.45387	0	26.8941	28.4555	0.01854	34.6108	34.1739	0.198875	0.84737
chrV	445811	445801	445781	10	103.845	118.607	1.11077	0.39746	39.4977	77.0077	7.37909	0.12892	39.4188	34.6167	4.552	0.43973
chrV	11641	11661	11631	20	8.29438	34.3387	11.3463	0.07977	5.33138	34.104	16.821	0.04753	16.5857	22.4502	20.9989	0.24645
chrV	-	516671	516681	0	3.21821	13.1742	5.12847	0.17617	0	8.95884	5.94877	0.15625	54.404	19.1636	-350	0.99999
chrV	355711	355681	355661	30	30.0265	27.9046	0.518258	0.49984	0.759229	13.6062	11.3449	0.08202	27.6906	23.7154	6.0765	0.39719
chrV	134531	-	134531	0	29.6395	0	32.8437	0.01366	29.6395	0	32.8437	0.01366	54.9621	38.2441	-350	0.99999
chrV	322951	322971	322971	20	10.6711	16.2003	1.34925	0.37538	3.24041	16.2003	7.19301	0.13095	33.8386	41.4359	9.88732	0.32687
chrV	519561	519571	519481	10	57.3584	55.9861	0.385613	0.52614	0	10.416	7.99793	0.12109	28.9771	44.0994	38.8359	0.20672
chrV	19851	19901	19901	50	31.3817	29.0983	0.495921	0.50395	0	29.0983	32.8437	0.01366	34.6394	52.2673	37.3926	0.20924
chrV	-	126351	126351	0	0	58.1417	80.569	0.00081	0	58.1417	80.569	0.00081	12.1904	21.0032	50.1938	0.19038
chrV	159121	159111	159161	10	91.433	67.2804	2.61566	0.27684	21.4635	0	21.4658	0.03125	22.2046	20.696	1.60194	0.59574
chrV	511381	511381	-	0	33.3785	35.2072	0.45904	0.51132	66.1592	73.8646	0.739256	0.45257	29.1665	26.3679	2.87494	0.50828
chrV	565321	565331	565301	10	21.2859	28.8694	1.19238	0.38923	1.50291	17.904	13.2386	0.06695	52.9594	35.2547	-350	0.99999
chrV	538521	538491	538551	30	30.411	43.2819	1.92013	0.32406	7.38022	42.0529	18.58	0.04114	35.413	33.9498	0.745575	0.70645
chrV	282011	282011	282051	0	99.9668	61.6499	5.35102	0.17135	38.0741	8.33201	13.9182	0.0615	24.6414	22.3881	2.64145	0.52098
chrV	396701	-	396701	0	23.3698	0	24.2093	0.02538	23.3698	0	24.2093	0.02538	22.0249	11.8673	-350	0.99999
chrV	427931	427981	428001	50	21.5679	37.2097	3.06491	0.25668	0.412995	28.16	31.3661	0.01562	54.7131	23.9952	-350	0.99999
chrV	486821	486831	-	10	45.9962	55.4018	1.0773	0.41234	66.1592	73.8646	0.739256	0.45257	19.6234	21.2673	1.98313	0.56495
chrV	150951	150951	-	0	53.967	41.0932	1.51566	0.36133	66.1592	73.8646	0.739256	0.45257	41.46	31.6624	-350	0.99999
chrV	380331	380341	380281	10	113.733	60.3583	9.29585	0.10175	0	17.2358	16.2172	0.05077	25.615	34.6489	20.8483	0.24697
chrV	413101	413111	413141	10	56.7254	61.9855	0.58713	0.4757	1.36281	23.3404	21.1338	0.03296	21.339	24.3538	4.57391	0.43892
chrV	197611	197601	197641	10	83.8046	57.6766	3.17095	0.2525	29.2933	1.58207	27.1113	0.02023	24.124	19.4779	10.9432	0.31376
chrV	60851	60861	60891	10	26.7451	39.7899	2.00599	0.31865	2.45399	16.1467	8.92587	0.10886	17.13	20.3419	7.33047	0.3682
chrV	175541	175481	175571	60	193.247	152.159	3.20474	0.25121	81.8487	34.2071	11.5071	0.07879	50.3209	35.7118	-350	0.99999
chrV	45641	45641	45681	0	72.7254	60.2626	1.21597	0.38699	5.41572	19.7563	5.93771	0.16009	26.3362	28.4778	1.89227	0.57167
chrV	568761	568751	-	10	72.7422	73.304	0.340177	0.53581	66.1592	73.8646	0.739256	0.45257	52.8154	50.3922	0.867493	0.68556
chrV	-	549501	549501	0	0	15.1385	13.7287	0.0625	0	15.1385	13.7287	0.0625	19.2923	51.8533	189.347	0.13653
chrV	382831	382831	382811	0	152.555	89.5871	9.14258	0.10308	133.535	56.1347	18.0496	0.04242	24.4081	21.3902	4.86234	0.43015
chrV	257481	257521	257451	40	70.2272	43.0735	4.22285	0.20383	39.0196	0.463413	48.3352	0.00487	48.6131	31.6728	-350	0.99999
chrV	208331	208341	208381	10	57.5437	94.8733	5.41696	0.16984	6.11323	28.0989	10.7016	0.08733	23.2023	23.7996	0.378408	0.79054
chrV	493581	493591	493521	10	61.8375	46.8047	1.71764	0.3462	12.1212	32.329	6.25796	0.1491	32.1428	36.9521	5.02019	0.42537
chrV	273871	273861	-	10	32.9936	34.163	0.413169	0.52064	66.1592	73.8646	0.739256	0.45257	23.7954	23.0971	0.465239	0.76619
chrV	389651	389641	389691	10	112.845	142.481	2.45505	0.28444	4.80934	43.5321	26.4526	0.02191	21.7356	25.2749	5.78273	0.40448
chrV	101841	101841	-	0	76.1545	96.9096	1.91961	0.3241	66.1592	73.8646	0.739256	0.45257	21.3877	20.59	0.645518	0.72502
chrV	503251	503261	503271	10	13.9968	62.2143	21.0694	0.03309	0	47.177	61.5193	0.00207	10.9768	22.7735	109.89	0.15422
chrV	290261	290291	290291	30	12.2103	9.96565	0.687825	0.45952	0	9.96565	6.95302	0.13671	13.7549	34.5039	166.742	0.14069
chrV	232921	232921	232901	0	88.0153	50.5476	6.18989	0.15029	45.6873	8.24587	19.0914	0.03812	21.4139	19.6787	2.14516	0.5526
chrV	574031	574061	574121	30	179.675	168.175	0.720346	0.4551	2.37813	25.0248	17.8164	0.043	32.1675	46.5186	55.0244	0.18509
chrV	93661	93691	93691	30	17.1688	19.8277	0.556664	0.4932	3.88602	19.8277	8.1958	0.1155	16.6719	51.108	234.523	0.12983
chrV	331231	331241	-	10	99.331	113.676	1.09774	0.39886	66.1592	73.8646	0.739256	0.45257	25.6122	24.9917	0.361773	0.79514
chrV	56571	56571	56611	0	120.62	97.8862	1.88074	0.32682	0.107574	19.3133	18.7993	0.03906	24.3825	23.6755	0.457636	0.76827
chrV	79231	79231	79261	0	51.7205	22.5992	7.07126	0.13254	37.027	0.477187	45.1415	0.00585	44.6484	31.0742	-350	0.99999
chrV	183781	183781	183741	0	44.1567	85.4807	7.78888	0.12436	0	14.8067	12.5229	0.07031	20.1655	22.5033	3.31672	0.48726
chrV	381521	381531	381471	10	166.475	155.484	0.726611	0.45432	11.1833	0	9.08008	0.10546	24.85	24.6641	0.0961232	0.88827
chrV	224751	224751	-	0	5.5701	6.39112	0.488102	0.50562	66.1592	73.8646	0.739256	0.45257	11.4588	11.1499	0.416355	0.77986
chrV	376461	376431	376431	30	12.1521	35.035	7.63029	0.12604	0	35.035	41.9929	0.00732	46.684	22.8234	-350	0.99999
chrV	216561	216581	216541	20	60.0995	44.471	1.97094	0.32095	51.8985	16.4593	11.6415	0.07803	33.0303	43.4095	17.2233	0.25974
chrV	454131	454111	454071	20	79.3059	109.718	3.19534	0.25156	0	36.3495	43.5615	0.00683	22.4552	25.7738	4.93029	0.42814
chrV	110071	110061	-	10	156.178	165.717	0.645781	0.46625	66.1592	73.8646	0.739256	0.45257	24.5072	24.9665	0.287177	0.81757
chrV	142841	142851	-	10	36.9209	42.1052	0.74973	0.4512	66.1592	73.8646	0.739256	0.45257	23.6103	24.4362	0.562605	0.74257
chrV	-	142591	-	0	0	7.06088	4.98931	0.17968	66.1592	73.8646	0.739256	0.45257	62.0484	10.927	-350	0.99999
chrV	167421	167421	-	0	27.7007	29.8246	0.448803	0.51332	66.1592	73.8646	0.739256	0.45257	17.4152	18.1326	0.702167	0.71412
chrV	527871	527871	527821	0	120.545	143.163	1.68865	0.34843	0	15.2092	13.7287	0.0625	23.5411	25.4889	2.04767	0.55959
[truncated: 57,577 more rows]
